# Supplementary material for: Bis[μ-bis­(diphenyl­phosphan­yl)methane-κ2 P:P′]bis­[(isoquinoline-κN)silver(I)] bis­(trifluoro­methane­sulfonate)–isoquinoline (1/1)
Source: Acta Crystallogr Sect E Struct Rep Online. 2012 Jul 4;68(Pt 8):m1022–3. doi: 10.1107/S1600536812029236 (PMC3414098; doi:10.1107/S1600536812029236)
Supplement: Supplementary file 1 [file e-68-m1022-sup1.cif]

##############################################################################
#                                                                            #
# This CIF contains the data in a paper accepted for publication in          #
# Acta Crystallographica Section E. It conforms to the requirements of       #
# Notes for Authors for Acta Crystallographica Section E, and has been       #
# peer reviewed under the auspices of the IUCr Commission on Journals.       #
#                                                                            #
# Full details of the Crystallographic Information File format               #
# are given in the paper "The Crystallographic Information File (CIF):       #
# a New Standard Archive File for Crystallography" by S. R. Hall, F. H.      #
# Allen and I. D. Brown [Acta Cryst. (1991), A47, 655-685].                  #
#                                                                            #
# The current version of the core CIF dictionary is obtainable from          #
# ftp://ftp.iucr.org/pub/cif_core.dic.                                       #
#                                                                            #
# Software is freely available for graphical display of the structure(s)     #
# in this CIF. For information consult the CIF software page                 #
# http://www.iucr.org/resources/cif/software.                                #
#                                                                            #
# This file may be used for bona fide research purposes within the           #
# scientific community so long as proper attribution is given to the journal # 
# article from which it was obtained.                                        #
#                                                                            #
##############################################################################
data_global
_audit_creation_method     SHELXL-97
_journal_date_recd_electronic     2012-05-03
_journal_date_accepted     2012-06-27
_journal_name_full     'Acta Crystallographica, Section E'
_journal_year     2012
_journal_volume     68
_journal_issue      8
_journal_page_first     m1022
_journal_page_last     m1023
_journal_paper_category     QM
_journal_paper_doi     10.1107/S1600536812029236
_journal_coeditor_code     BV2206
_publ_contact_author_name     'Dr. Jin Qiong-Hua'
_publ_contact_author_address
;
    Department of Chemistry
    Capital Normal  University
    Beijing 100048
    People's Republic of China
;
_publ_contact_author_email     'jinqh204@163.com'
_publ_contact_author_fax     '861068902320'
_publ_contact_author_phone     '861068903033'
_publ_section_title
;\
Bis[\m-bis(diphenylphosphanyl)methane-\
\k^2^<i>P</i>:<i>P</i>']bis[(isoquinoline-\
\k<i>N</i>)silver(I)] bis(trifluoromethanesulfonate)--isoquinoline (1/1)
;
loop_
    _publ_author_name
    _publ_author_address
    'Xu Huang'
;
Department of Chemistry
Capital Normal  University
Beijing 100048
People's Republic of China
;
    'Jing Li'
;
Department of Chemistry
Capital Normal  University
Beijing 100048
People's Republic of China
;
    'Qi-Ming Qiu'
;
Department of Chemistry
Capital Normal  University
Beijing 100048
People's Republic of China
;
    'Min Liu'
;
The College of Materials Science and Engineering
Beijing University of Technology
Beijing 100022
People's Republic of China
;
    'Qiong-Hua Jin'
;
Department of Chemistry
Capital Normal  University
Beijing 100048
People's Republic of China
;
data_I
_audit_creation_method     SHELXL-97
_chemical_name_systematic
;
Bis[\m-bis(diphenylphosphanyl)methane-
\k^2^<i>P</i>:<i>P</i>']bis[(isoquinoline-\k<i>N</i>)silver(I)]
bis(trifluoromethanesulfonate)--isoquinoline (1/1)
;
_chemical_name_common     ?
_chemical_formula_moiety     'C68 H58 Ag2 N2 P4 2+, 2(C F3 O3 S -), C9 H7 N'
_chemical_formula_sum     'C79 H65 Ag2 F6 N3 O6 P4 S2'
_chemical_formula_iupac
                          '[Ag2 (C25 H22 P2)2 (C9 H7 N)2] (C F3 O3 S)2, C9 H7 N'
_chemical_formula_weight     1670.08
_chemical_melting_point     ?
_symmetry_cell_setting     triclinic
_symmetry_space_group_name_H-M     'P -1'
_symmetry_space_group_name_Hall     '-P 1'
loop_
    _symmetry_equiv_pos_as_xyz
    'x, y, z'
    '-x, -y, -z'
_cell_length_a     11.7730(11)
_cell_length_b     11.9269(12)
_cell_length_c     15.4151(17)
_cell_angle_alpha     106.6960(10)
_cell_angle_beta     100.3820(10)
_cell_angle_gamma     110.289(2)
_cell_volume     1847.9(3)
_cell_formula_units_Z     1
_cell_measurement_reflns_used     4635
_cell_measurement_theta_min     2.471
_cell_measurement_theta_max     28.049
_cell_measurement_temperature     298(2)
_exptl_crystal_description     prism
_exptl_crystal_colour     white
_exptl_crystal_size_max     0.48
_exptl_crystal_size_mid     0.39
_exptl_crystal_size_min     0.35
_exptl_crystal_density_diffrn     1.501
_exptl_crystal_density_meas     ?
_exptl_crystal_density_method     'not measured'
_exptl_crystal_F_000     848
_exptl_absorpt_coefficient_mu     0.743
_exptl_absorpt_correction_type     multi-scan
_exptl_absorpt_process_details     '(SADABS; Bruker, 2007)'
_exptl_absorpt_correction_T_min     0.7167
_exptl_absorpt_correction_T_max     0.7809
_exptl_special_details     ?
_diffrn_ambient_temperature     298(2)
_diffrn_radiation_type     MoK\a
_diffrn_radiation_wavelength     0.71073
_diffrn_radiation_source     'fine-focus sealed tube'
_diffrn_radiation_monochromator     graphite
_diffrn_measurement_device_type     'Bruker SMART 1000 CCD'
_diffrn_measurement_method     'phi and omega scans'
_diffrn_detector_area_resol_mean     ?
_diffrn_reflns_number     9230
_diffrn_reflns_av_R_equivalents     0.0262
_diffrn_reflns_av_sigmaI/netI     0.0523
_diffrn_reflns_theta_min     2.47
_diffrn_reflns_theta_max     25.02
_diffrn_reflns_theta_full     25.02
_diffrn_measured_fraction_theta_max     0.984
_diffrn_measured_fraction_theta_full     0.984
_diffrn_reflns_limit_h_min     -13
_diffrn_reflns_limit_h_max     14
_diffrn_reflns_limit_k_min     -13
_diffrn_reflns_limit_k_max     14
_diffrn_reflns_limit_l_min     -18
_diffrn_reflns_limit_l_max     16
_diffrn_standards_number     ?
_diffrn_standards_interval_count     ?
_diffrn_standards_interval_time     ?
_diffrn_standards_decay_%     ?
_refine_special_details
;
Refinement of <i>F</i>^2^ against ALL reflections. The weighted <i>R</i>-factor
<i>wR</i> and goodness of fit <i>S</i> are based on <i>F</i>^2^, conventional
<i>R</i>-factors <i>R</i> are based on <i>F</i>, with <i>F</i> set to zero for
negative <i>F</i>^2^. The threshold expression of <i>F</i>^2^ >
\s(<i>F</i>^2^) is used only for calculating <i>R</i>-factors(gt) <i>etc</i>.
and is not relevant to the choice of reflections for refinement.
<i>R</i>-factors based on <i>F</i>^2^ are statistically about twice as large
as those based on <i>F</i>, and <i>R</i>- factors based on ALL data will be
even larger.
;
_reflns_number_total     6407
_reflns_number_gt     4969
_reflns_threshold_expression     I>2sigma(I)
_refine_ls_structure_factor_coef     Fsqd
_refine_ls_matrix_type     full
_refine_ls_R_factor_all     0.0563
_refine_ls_R_factor_gt     0.0377
_refine_ls_wR_factor_gt     0.0893
_refine_ls_wR_factor_ref     0.1030
_refine_ls_goodness_of_fit_ref     1.030
_refine_ls_restrained_S_all     1.030
_refine_ls_number_reflns     6407
_refine_ls_number_parameters     497
_refine_ls_number_restraints     0
_refine_ls_hydrogen_treatment     constr
_refine_ls_weighting_scheme     calc
_refine_ls_weighting_details
         'calc w=1/[\s^2^(Fo^2^)+(0.0425P)^2^+1.3004P] where P=(Fo^2^+2Fc^2^)/3'
_atom_sites_solution_hydrogens     geom
_atom_sites_solution_primary     direct
_atom_sites_solution_secondary     difmap
_refine_ls_shift/su_max     0.001
_refine_ls_shift/su_mean     0.000
_refine_diff_density_max     0.632
_refine_diff_density_min     -0.570
_refine_ls_extinction_method     none
_refine_ls_extinction_coef     ?
loop_
    _atom_type_symbol
    _atom_type_description
    _atom_type_scat_dispersion_real
    _atom_type_scat_dispersion_imag
    _atom_type_scat_source
    'C' 'C' 0.0033 0.0016
                         'International Tables Vol C Tables 4.2.6.8 and 6.1.1.4'
    'H' 'H' 0.0000 0.0000
                         'International Tables Vol C Tables 4.2.6.8 and 6.1.1.4'
    'N' 'N' 0.0061 0.0033
                         'International Tables Vol C Tables 4.2.6.8 and 6.1.1.4'
    'O' 'O' 0.0106 0.0060
                         'International Tables Vol C Tables 4.2.6.8 and 6.1.1.4'
    'F' 'F' 0.0171 0.0103
                         'International Tables Vol C Tables 4.2.6.8 and 6.1.1.4'
    'P' 'P' 0.1023 0.0942
                         'International Tables Vol C Tables 4.2.6.8 and 6.1.1.4'
    'S' 'S' 0.1246 0.1234
                         'International Tables Vol C Tables 4.2.6.8 and 6.1.1.4'
    'Ag' 'Ag' -0.8971 1.1015
                         'International Tables Vol C Tables 4.2.6.8 and 6.1.1.4'
_computing_data_collection     'SMART (Bruker, 2007)'
_computing_cell_refinement     'SAINT-Plus (Bruker, 2007)'
_computing_data_reduction     'SAINT-Plus (Bruker, 2007)'
_computing_structure_solution     'SHELXS97 (Sheldrick, 2008)'
_computing_structure_refinement     'SHELXL97 (Sheldrick, 2008)'
_computing_molecular_graphics     'SHELXTL (Sheldrick, 2008)'
_computing_publication_material     'SHELXTL (Sheldrick, 2008)'
loop_
    _atom_site_type_symbol
    _atom_site_label
    _atom_site_fract_x
    _atom_site_fract_y
    _atom_site_fract_z
    _atom_site_U_iso_or_equiv
    _atom_site_adp_type
    _atom_site_calc_flag
    _atom_site_refinement_flags
    _atom_site_occupancy
    _atom_site_symmetry_multiplicity
    _atom_site_disorder_assembly
    _atom_site_disorder_group
    Ag Ag1 0.52538(2) 0.63477(3) 0.59947(2) 0.04145(11) Uani d . 1 1 . .
    F F1 0.401(2) 0.509(5) 0.1002(15) 0.115(8) Uani d P 0.57(12) 1 A 1
    F F2 0.194(4) 0.430(4) 0.0409(18) 0.099(6) Uani d P 0.57(12) 1 A 1
    F F3 0.283(8) 0.305(4) 0.0602(16) 0.114(11) Uani d P 0.57(12) 1 A 1
    F F1' 0.225(5) 0.290(3) 0.061(2) 0.101(7) Uani d P 0.43(12) 1 A 2
    F F2' 0.406(3) 0.450(9) 0.0954(18) 0.123(12) Uani d P 0.43(12) 1 A 2
    F F3' 0.233(7) 0.462(6) 0.037(2) 0.095(9) Uani d P 0.43(12) 1 A 2
    N N1 0.5661(3) 0.8428(3) 0.7245(2) 0.0493(8) Uani d . 1 1 . .
    N N2 0.641(11) 0.001(13) 0.139(8) 0.12(12) Uani d P 0.50 1 . 1
    O O1 0.3089(4) 0.6036(3) 0.2444(2) 0.0848(11) Uani d . 1 1 . .
    O O2 0.3653(4) 0.4369(4) 0.2676(2) 0.0887(11) Uani d . 1 1 . .
    O O3 0.1465(4) 0.3951(4) 0.2050(3) 0.1093(15) Uani d . 1 1 . .
    P P1 0.73017(8) 0.71398(8) 0.57100(6) 0.0300(2) Uani d . 1 1 . .
    P P2 0.70533(8) 0.45711(8) 0.44043(6) 0.0304(2) Uani d . 1 1 . .
    S S1 0.27513(11) 0.46881(11) 0.21639(7) 0.0556(3) Uani d . 1 1 A .
    C C1 0.6518(4) 0.8795(4) 0.8064(3) 0.0489(10) Uani d . 1 1 . .
    H H1 0.6667 0.8162 0.8238 0.059 Uiso calc R 1 1 . .
    C C2 0.5452(4) 0.9371(4) 0.7002(3) 0.0606(12) Uani d . 1 1 . .
    H H2 0.4847 0.9123 0.6423 0.073 Uiso calc R 1 1 . .
    C C3 0.6075(4) 1.0645(4) 0.7555(3) 0.0618(12) Uani d . 1 1 . .
    H H3 0.5892 1.1247 0.7357 0.074 Uiso calc R 1 1 . .
    C C4 0.7006(4) 1.1052(4) 0.8437(3) 0.0551(11) Uani d . 1 1 . .
    C C5 0.7229(4) 1.0103(4) 0.8701(3) 0.0499(10) Uani d . 1 1 . .
    C C6 0.8170(5) 1.0448(5) 0.9551(3) 0.0677(13) Uani d . 1 1 . .
    H H6 0.8317 0.9814 0.9725 0.081 Uiso calc R 1 1 . .
    C C7 0.8866(5) 1.1717(6) 1.0119(4) 0.0865(18) Uani d . 1 1 . .
    H H7 0.9491 1.1948 1.0683 0.104 Uiso calc R 1 1 . .
    C C8 0.8658(6) 1.2661(6) 0.9871(4) 0.0915(19) Uani d . 1 1 . .
    H H8 0.9150 1.3523 1.0269 0.110 Uiso calc R 1 1 . .
    C C9 0.7745(5) 1.2365(5) 0.9052(4) 0.0777(16) Uani d . 1 1 . .
    H H9 0.7609 1.3018 0.8899 0.093 Uiso calc R 1 1 . .
    C C10 0.8032(3) 0.5997(3) 0.5509(2) 0.0325(8) Uani d . 1 1 . .
    H H10A 0.8122 0.5727 0.6044 0.039 Uiso calc R 1 1 . .
    H H10B 0.8876 0.6419 0.5465 0.039 Uiso calc R 1 1 . .
    C C11 0.8524(3) 0.8601(3) 0.6680(2) 0.0356(8) Uani d . 1 1 . .
    C C12 0.8431(4) 0.9755(4) 0.6772(3) 0.0443(9) Uani d . 1 1 . .
    H H12 0.7779 0.9761 0.6334 0.053 Uiso calc R 1 1 . .
    C C13 0.9295(4) 1.0896(4) 0.7509(3) 0.0587(12) Uani d . 1 1 . .
    H H13 0.9222 1.1664 0.7565 0.070 Uiso calc R 1 1 . .
    C C14 1.0252(5) 1.0893(5) 0.8153(3) 0.0699(15) Uani d . 1 1 . .
    H H14 1.0841 1.1662 0.8644 0.084 Uiso calc R 1 1 . .
    C C15 1.0349(4) 0.9760(5) 0.8078(3) 0.0684(14) Uani d . 1 1 . .
    H H15 1.0999 0.9766 0.8525 0.082 Uiso calc R 1 1 . .
    C C16 0.9488(4) 0.8598(4) 0.7342(3) 0.0509(10) Uani d . 1 1 . .
    H H16 0.9560 0.7833 0.7296 0.061 Uiso calc R 1 1 . .
    C C17 0.7319(3) 0.7611(3) 0.4689(2) 0.0335(8) Uani d . 1 1 . .
    C C18 0.8460(3) 0.8180(4) 0.4524(3) 0.0412(9) Uani d . 1 1 . .
    H H18 0.9223 0.8355 0.4953 0.049 Uiso calc R 1 1 . .
    C C19 0.8473(4) 0.8488(4) 0.3733(3) 0.0530(11) Uani d . 1 1 . .
    H H19 0.9244 0.8875 0.3630 0.064 Uiso calc R 1 1 . .
    C C20 0.7351(5) 0.8226(4) 0.3095(3) 0.0579(12) Uani d . 1 1 . .
    H H20 0.7362 0.8430 0.2557 0.069 Uiso calc R 1 1 . .
    C C21 0.6221(5) 0.7669(4) 0.3246(3) 0.0588(12) Uani d . 1 1 . .
    H H21 0.5462 0.7488 0.2808 0.071 Uiso calc R 1 1 . .
    C C22 0.6197(4) 0.7370(4) 0.4048(3) 0.0439(9) Uani d . 1 1 . .
    H H22 0.5425 0.7007 0.4156 0.053 Uiso calc R 1 1 . .
    C C23 0.7693(3) 0.4931(3) 0.3477(2) 0.0335(8) Uani d . 1 1 . .
    C C24 0.8969(4) 0.5276(4) 0.3545(3) 0.0482(10) Uani d . 1 1 . .
    H H24 0.9537 0.5361 0.4090 0.058 Uiso calc R 1 1 . .
    C C25 0.9397(4) 0.5496(4) 0.2798(3) 0.0609(12) Uani d . 1 1 . .
    H H25 1.0247 0.5706 0.2837 0.073 Uiso calc R 1 1 . .
    C C26 0.8566(5) 0.5401(4) 0.2009(3) 0.0664(14) Uani d . 1 1 . .
    H H26 0.8857 0.5556 0.1514 0.080 Uiso calc R 1 1 . .
    C C27 0.7308(5) 0.5080(4) 0.1941(3) 0.0601(12) Uani d . 1 1 . .
    H H27 0.6752 0.5028 0.1403 0.072 Uiso calc R 1 1 . .
    C C28 0.6864(4) 0.4834(4) 0.2666(3) 0.0440(9) Uani d . 1 1 . .
    H H28 0.6007 0.4602 0.2612 0.053 Uiso calc R 1 1 . .
    C C29 0.7519(3) 0.3338(3) 0.4608(2) 0.0341(8) Uani d . 1 1 . .
    C C30 0.7968(3) 0.2631(4) 0.3987(3) 0.0419(9) Uani d . 1 1 . .
    H H30 0.8126 0.2836 0.3470 0.050 Uiso calc R 1 1 . .
    C C31 0.8182(4) 0.1615(4) 0.4140(3) 0.0517(10) Uani d . 1 1 . .
    H H31 0.8483 0.1145 0.3723 0.062 Uiso calc R 1 1 . .
    C C32 0.7953(4) 0.1303(4) 0.4895(3) 0.0565(11) Uani d . 1 1 . .
    H H32 0.8093 0.0620 0.4990 0.068 Uiso calc R 1 1 . .
    C C33 0.7515(4) 0.1998(4) 0.5517(3) 0.0553(11) Uani d . 1 1 . .
    H H33 0.7370 0.1791 0.6036 0.066 Uiso calc R 1 1 . .
    C C34 0.7290(4) 0.3006(4) 0.5373(3) 0.0433(9) Uani d . 1 1 . .
    H H34 0.6982 0.3465 0.5791 0.052 Uiso calc R 1 1 . .
    C C35 0.2884(7) 0.4224(6) 0.0981(4) 0.0783(16) Uani d . 1 1 . .
    C C36 0.641(14) 0.001(15) 0.139(10) 0.12(14) Uani d P 0.50 1 . 2
    H H36 0.7001 0.0233 0.1969 0.144 Uiso calc PR 0.50 1 . 2
    C C37 0.6164(7) 0.0911(10) 0.1179(5) 0.118(3) Uani d . 1 1 . .
    H H37 0.6571 0.1756 0.1623 0.142 Uiso calc R 1 1 . 1
    C C38 0.5330(5) 0.0643(6) 0.0327(4) 0.0837(18) Uani d . 1 1 . .
    C C39 0.5054(8) 0.1618(8) 0.0075(6) 0.115(2) Uani d . 1 1 . .
    H H39 0.5456 0.2481 0.0487 0.137 Uiso calc R 1 1 . .
    C C40 0.4179(8) 0.1228(10) -0.0790(7) 0.115(3) Uani d . 1 1 . .
    H H40 0.3988 0.1841 -0.0966 0.138 Uiso calc R 1 1 . .
loop_
    _atom_site_aniso_label
    _atom_site_aniso_U_11
    _atom_site_aniso_U_22
    _atom_site_aniso_U_33
    _atom_site_aniso_U_12
    _atom_site_aniso_U_13
    _atom_site_aniso_U_23
    Ag1 0.03004(16) 0.04394(19) 0.04563(19) 0.01163(13) 0.01270(12) 0.01485(13)
    F1 0.135(9) 0.147(18) 0.098(6) 0.068(10) 0.082(6) 0.057(8)
    F2 0.128(14) 0.105(10) 0.051(5) 0.035(10) 0.003(7) 0.045(5)
    F3 0.17(3) 0.111(11) 0.079(5) 0.102(18) 0.034(11) 0.014(5)
    F1' 0.111(17) 0.098(9) 0.076(7) 0.068(10) 0.008(8) -0.007(6)
    F2' 0.116(10) 0.16(3) 0.110(9) 0.069(15) 0.063(8) 0.034(14)
    F3' 0.14(2) 0.099(17) 0.055(6) 0.057(16) 0.026(11) 0.039(9)
    N1 0.0474(19) 0.041(2) 0.046(2) 0.0123(16) 0.0156(16) 0.0056(16)
    N2 0.10(18) 0.2(3) 0.1(2) 0.06(18) 0.03(15) 0.03(19)
    O1 0.111(3) 0.057(2) 0.070(2) 0.032(2) 0.020(2) 0.0112(17)
    O2 0.099(3) 0.094(3) 0.065(2) 0.040(2) -0.0066(19) 0.039(2)
    O3 0.077(3) 0.116(3) 0.101(3) 0.003(2) 0.025(2) 0.044(3)
    P1 0.0269(4) 0.0286(5) 0.0297(5) 0.0088(4) 0.0092(4) 0.0081(4)
    P2 0.0277(4) 0.0300(5) 0.0302(5) 0.0111(4) 0.0088(4) 0.0081(4)
    S1 0.0579(7) 0.0556(7) 0.0409(6) 0.0125(5) 0.0092(5) 0.0192(5)
    C1 0.058(3) 0.040(2) 0.046(2) 0.017(2) 0.024(2) 0.0137(19)
    C2 0.046(3) 0.060(3) 0.060(3) 0.019(2) 0.011(2) 0.010(2)
    C3 0.056(3) 0.052(3) 0.077(3) 0.030(2) 0.018(2) 0.018(2)
    C4 0.054(3) 0.040(2) 0.060(3) 0.017(2) 0.024(2) 0.005(2)
    C5 0.054(2) 0.045(2) 0.041(2) 0.013(2) 0.0222(19) 0.0076(19)
    C6 0.076(3) 0.061(3) 0.049(3) 0.015(3) 0.018(2) 0.015(2)
    C7 0.081(4) 0.078(4) 0.053(3) 0.004(3) 0.013(3) 0.000(3)
    C8 0.089(4) 0.054(4) 0.077(4) 0.004(3) 0.019(3) -0.015(3)
    C9 0.077(4) 0.046(3) 0.089(4) 0.019(3) 0.027(3) 0.003(3)
    C10 0.0318(18) 0.0319(19) 0.0309(18) 0.0119(15) 0.0092(14) 0.0103(15)
    C11 0.0324(18) 0.033(2) 0.0344(19) 0.0063(15) 0.0166(15) 0.0091(15)
    C12 0.043(2) 0.038(2) 0.042(2) 0.0089(18) 0.0196(17) 0.0094(17)
    C13 0.061(3) 0.037(2) 0.054(3) 0.002(2) 0.026(2) 0.002(2)
    C14 0.068(3) 0.050(3) 0.047(3) -0.009(2) 0.020(2) -0.004(2)
    C15 0.054(3) 0.080(4) 0.038(2) 0.008(3) 0.000(2) 0.012(2)
    C16 0.047(2) 0.050(3) 0.040(2) 0.011(2) 0.0058(18) 0.0106(19)
    C17 0.0355(19) 0.0293(19) 0.0319(18) 0.0119(15) 0.0121(15) 0.0073(15)
    C18 0.040(2) 0.042(2) 0.041(2) 0.0151(18) 0.0146(17) 0.0155(17)
    C19 0.062(3) 0.048(3) 0.050(2) 0.016(2) 0.028(2) 0.022(2)
    C20 0.080(3) 0.051(3) 0.043(2) 0.023(2) 0.018(2) 0.024(2)
    C21 0.065(3) 0.058(3) 0.045(2) 0.026(2) 0.001(2) 0.019(2)
    C22 0.039(2) 0.043(2) 0.048(2) 0.0166(18) 0.0090(17) 0.0180(18)
    C23 0.0374(19) 0.0305(19) 0.0347(19) 0.0159(16) 0.0147(15) 0.0110(15)
    C24 0.043(2) 0.050(2) 0.048(2) 0.0163(19) 0.0166(18) 0.0155(19)
    C25 0.055(3) 0.058(3) 0.069(3) 0.017(2) 0.037(2) 0.021(2)
    C26 0.090(4) 0.058(3) 0.046(3) 0.020(3) 0.037(3) 0.017(2)
    C27 0.074(3) 0.062(3) 0.038(2) 0.022(2) 0.013(2) 0.021(2)
    C28 0.046(2) 0.045(2) 0.038(2) 0.0181(19) 0.0117(17) 0.0152(17)
    C29 0.0289(17) 0.0313(19) 0.0349(19) 0.0094(15) 0.0073(15) 0.0085(15)
    C30 0.044(2) 0.042(2) 0.039(2) 0.0192(18) 0.0142(17) 0.0125(17)
    C31 0.060(3) 0.046(2) 0.057(3) 0.032(2) 0.023(2) 0.017(2)
    C32 0.068(3) 0.047(3) 0.063(3) 0.033(2) 0.018(2) 0.023(2)
    C33 0.073(3) 0.052(3) 0.051(2) 0.029(2) 0.023(2) 0.028(2)
    C34 0.048(2) 0.043(2) 0.044(2) 0.0236(19) 0.0178(18) 0.0159(18)
    C35 0.109(5) 0.082(4) 0.051(3) 0.049(4) 0.022(3) 0.026(3)
    C36 0.1(2) 0.2(4) 0.1(3) 0.1(2) 0.03(18) 0.0(2)
    C37 0.095(5) 0.150(8) 0.081(5) 0.041(5) 0.030(4) 0.017(5)
    C38 0.064(3) 0.122(5) 0.055(3) 0.037(3) 0.030(3) 0.015(3)
    C39 0.115(6) 0.118(6) 0.099(6) 0.046(5) 0.049(5) 0.020(5)
    C40 0.123(7) 0.138(8) 0.108(7) 0.070(6) 0.052(6) 0.053(6)
_geom_special_details
;
All e.s.d.'s (except the e.s.d. in the dihedral angle between two l.s. planes)
are estimated using the full covariance matrix. The cell e.s.d.'s are taken
into account individually in the estimation of e.s.d.'s in distances, angles
and torsion angles; correlations between e.s.d.'s in cell parameters are only
used when they are defined by crystal symmetry. An approximate (isotropic)
treatment of cell e.s.d.'s is used for estimating e.s.d.'s involving l.s.
planes.
;
loop_
    _geom_bond_atom_site_label_1
    _geom_bond_atom_site_label_2
    _geom_bond_site_symmetry_2
    _geom_bond_distance
    _geom_bond_publ_flag
    Ag1 P2 2_666 2.4296(9) ?
    Ag1 P1 . 2.4368(9) ?
    Ag1 N1 . 2.489(3) ?
    F1 C35 . 1.35(2) ?
    F2 C35 . 1.34(3) ?
    F3 C35 . 1.33(2) ?
    F1' C35 . 1.37(3) ?
    F2' C35 . 1.32(3) ?
    F3' C35 . 1.33(4) ?
    N1 C1 . 1.312(5) ?
    N1 C2 . 1.366(6) ?
    N2 C37 . 1.32(13) ?
    N2 C40 2_655 1.33(13) ?
    O1 S1 . 1.423(4) ?
    O2 S1 . 1.430(3) ?
    O3 S1 . 1.411(4) ?
    P1 C17 . 1.818(4) ?
    P1 C11 . 1.825(3) ?
    P1 C10 . 1.833(3) ?
    P2 C23 . 1.820(4) ?
    P2 C29 . 1.823(4) ?
    P2 C10 . 1.841(3) ?
    P2 Ag1 2_666 2.4296(9) ?
    S1 C35 . 1.800(5) ?
    C1 C5 . 1.420(5) ?
    C1 H1 . 0.9300 ?
    C2 C3 . 1.353(6) ?
    C2 H2 . 0.9300 ?
    C3 C4 . 1.414(6) ?
    C3 H3 . 0.9300 ?
    C4 C5 . 1.396(6) ?
    C4 C9 . 1.420(6) ?
    C5 C6 . 1.401(6) ?
    C6 C7 . 1.360(7) ?
    C6 H6 . 0.9300 ?
    C7 C8 . 1.371(8) ?
    C7 H7 . 0.9300 ?
    C8 C9 . 1.365(8) ?
    C8 H8 . 0.9300 ?
    C9 H9 . 0.9300 ?
    C10 H10A . 0.9700 ?
    C10 H10B . 0.9700 ?
    C11 C16 . 1.384(5) ?
    C11 C12 . 1.387(5) ?
    C12 C13 . 1.383(5) ?
    C12 H12 . 0.9300 ?
    C13 C14 . 1.363(7) ?
    C13 H13 . 0.9300 ?
    C14 C15 . 1.369(7) ?
    C14 H14 . 0.9300 ?
    C15 C16 . 1.394(6) ?
    C15 H15 . 0.9300 ?
    C16 H16 . 0.9300 ?
    C17 C22 . 1.381(5) ?
    C17 C18 . 1.386(5) ?
    C18 C19 . 1.371(6) ?
    C18 H18 . 0.9300 ?
    C19 C20 . 1.371(6) ?
    C19 H19 . 0.9300 ?
    C20 C21 . 1.361(6) ?
    C20 H20 . 0.9300 ?
    C21 C22 . 1.385(6) ?
    C21 H21 . 0.9300 ?
    C22 H22 . 0.9300 ?
    C23 C24 . 1.388(5) ?
    C23 C28 . 1.388(5) ?
    C24 C25 . 1.392(6) ?
    C24 H24 . 0.9300 ?
    C25 C26 . 1.366(7) ?
    C25 H25 . 0.9300 ?
    C26 C27 . 1.371(7) ?
    C26 H26 . 0.9300 ?
    C27 C28 . 1.380(6) ?
    C27 H27 . 0.9300 ?
    C28 H28 . 0.9300 ?
    C29 C34 . 1.388(5) ?
    C29 C30 . 1.391(5) ?
    C30 C31 . 1.393(5) ?
    C30 H30 . 0.9300 ?
    C31 C32 . 1.364(6) ?
    C31 H31 . 0.9300 ?
    C32 C33 . 1.374(6) ?
    C32 H32 . 0.9300 ?
    C33 C34 . 1.386(5) ?
    C33 H33 . 0.9300 ?
    C34 H34 . 0.9300 ?
    C36 C37 . 1.32(15) ?
    C36 C40 2_655 1.33(15) ?
    C36 H36 . 0.9300 ?
    C37 C38 . 1.367(9) ?
    C37 H37 . 0.9300 ?
    C38 C38 2_655 1.406(12) ?
    C38 C39 . 1.443(10) ?
    C39 C40 . 1.369(10) ?
    C39 H39 . 0.9300 ?
    C40 N2 2_655 1.33(13) ?
    C40 C36 2_655 1.33(15) ?
    C40 H40 . 0.9300 ?
loop_
    _geom_angle_atom_site_label_1
    _geom_angle_atom_site_label_2
    _geom_angle_atom_site_label_3
    _geom_angle_site_symmetry_1
    _geom_angle_site_symmetry_3
    _geom_angle
    _geom_angle_publ_flag
    P2 Ag1 P1 2_666 . 156.44(3) ?
    P2 Ag1 N1 2_666 . 96.13(8) ?
    P1 Ag1 N1 . . 95.55(8) ?
    C1 N1 C2 . . 117.3(4) ?
    C1 N1 Ag1 . . 116.6(3) ?
    C2 N1 Ag1 . . 120.8(3) ?
    C37 N2 C40 . 2_655 122(8) ?
    C17 P1 C11 . . 101.96(16) ?
    C17 P1 C10 . . 102.83(16) ?
    C11 P1 C10 . . 104.74(16) ?
    C17 P1 Ag1 . . 116.50(12) ?
    C11 P1 Ag1 . . 114.01(11) ?
    C10 P1 Ag1 . . 115.11(12) ?
    C23 P2 C29 . . 105.89(16) ?
    C23 P2 C10 . . 105.53(16) ?
    C29 P2 C10 . . 102.69(16) ?
    C23 P2 Ag1 . 2_666 115.97(12) ?
    C29 P2 Ag1 . 2_666 105.64(11) ?
    C10 P2 Ag1 . 2_666 119.53(11) ?
    O3 S1 O1 . . 113.6(3) ?
    O3 S1 O2 . . 115.2(3) ?
    O1 S1 O2 . . 114.5(2) ?
    O3 S1 C35 . . 104.9(3) ?
    O1 S1 C35 . . 103.5(3) ?
    O2 S1 C35 . . 103.2(3) ?
    N1 C1 C5 . . 123.8(4) ?
    N1 C1 H1 . . 118.1 ?
    C5 C1 H1 . . 118.1 ?
    C3 C2 N1 . . 123.8(4) ?
    C3 C2 H2 . . 118.1 ?
    N1 C2 H2 . . 118.1 ?
    C2 C3 C4 . . 119.4(4) ?
    C2 C3 H3 . . 120.3 ?
    C4 C3 H3 . . 120.3 ?
    C5 C4 C3 . . 117.7(4) ?
    C5 C4 C9 . . 118.4(5) ?
    C3 C4 C9 . . 123.8(5) ?
    C4 C5 C6 . . 120.4(4) ?
    C4 C5 C1 . . 118.0(4) ?
    C6 C5 C1 . . 121.5(4) ?
    C7 C6 C5 . . 119.5(5) ?
    C7 C6 H6 . . 120.2 ?
    C5 C6 H6 . . 120.2 ?
    C6 C7 C8 . . 120.8(6) ?
    C6 C7 H7 . . 119.6 ?
    C8 C7 H7 . . 119.6 ?
    C9 C8 C7 . . 121.5(5) ?
    C9 C8 H8 . . 119.3 ?
    C7 C8 H8 . . 119.3 ?
    C8 C9 C4 . . 119.3(5) ?
    C8 C9 H9 . . 120.3 ?
    C4 C9 H9 . . 120.3 ?
    P1 C10 P2 . . 110.79(17) ?
    P1 C10 H10A . . 109.5 ?
    P2 C10 H10A . . 109.5 ?
    P1 C10 H10B . . 109.5 ?
    P2 C10 H10B . . 109.5 ?
    H10A C10 H10B . . 108.1 ?
    C16 C11 C12 . . 119.2(3) ?
    C16 C11 P1 . . 123.3(3) ?
    C12 C11 P1 . . 117.3(3) ?
    C13 C12 C11 . . 120.8(4) ?
    C13 C12 H12 . . 119.6 ?
    C11 C12 H12 . . 119.6 ?
    C14 C13 C12 . . 119.8(5) ?
    C14 C13 H13 . . 120.1 ?
    C12 C13 H13 . . 120.1 ?
    C13 C14 C15 . . 120.1(4) ?
    C13 C14 H14 . . 120.0 ?
    C15 C14 H14 . . 120.0 ?
    C14 C15 C16 . . 121.0(5) ?
    C14 C15 H15 . . 119.5 ?
    C16 C15 H15 . . 119.5 ?
    C11 C16 C15 . . 119.0(4) ?
    C11 C16 H16 . . 120.5 ?
    C15 C16 H16 . . 120.5 ?
    C22 C17 C18 . . 118.8(3) ?
    C22 C17 P1 . . 120.8(3) ?
    C18 C17 P1 . . 120.3(3) ?
    C19 C18 C17 . . 120.6(4) ?
    C19 C18 H18 . . 119.7 ?
    C17 C18 H18 . . 119.7 ?
    C20 C19 C18 . . 120.0(4) ?
    C20 C19 H19 . . 120.0 ?
    C18 C19 H19 . . 120.0 ?
    C21 C20 C19 . . 120.3(4) ?
    C21 C20 H20 . . 119.9 ?
    C19 C20 H20 . . 119.9 ?
    C20 C21 C22 . . 120.2(4) ?
    C20 C21 H21 . . 119.9 ?
    C22 C21 H21 . . 119.9 ?
    C17 C22 C21 . . 120.1(4) ?
    C17 C22 H22 . . 119.9 ?
    C21 C22 H22 . . 119.9 ?
    C24 C23 C28 . . 119.1(3) ?
    C24 C23 P2 . . 122.4(3) ?
    C28 C23 P2 . . 118.4(3) ?
    C23 C24 C25 . . 120.0(4) ?
    C23 C24 H24 . . 120.0 ?
    C25 C24 H24 . . 120.0 ?
    C26 C25 C24 . . 119.9(4) ?
    C26 C25 H25 . . 120.0 ?
    C24 C25 H25 . . 120.0 ?
    C25 C26 C27 . . 120.6(4) ?
    C25 C26 H26 . . 119.7 ?
    C27 C26 H26 . . 119.7 ?
    C26 C27 C28 . . 120.2(4) ?
    C26 C27 H27 . . 119.9 ?
    C28 C27 H27 . . 119.9 ?
    C27 C28 C23 . . 120.2(4) ?
    C27 C28 H28 . . 119.9 ?
    C23 C28 H28 . . 119.9 ?
    C34 C29 C30 . . 118.6(3) ?
    C34 C29 P2 . . 117.6(3) ?
    C30 C29 P2 . . 123.4(3) ?
    C29 C30 C31 . . 120.1(4) ?
    C29 C30 H30 . . 120.0 ?
    C31 C30 H30 . . 120.0 ?
    C32 C31 C30 . . 120.5(4) ?
    C32 C31 H31 . . 119.7 ?
    C30 C31 H31 . . 119.7 ?
    C31 C32 C33 . . 120.0(4) ?
    C31 C32 H32 . . 120.0 ?
    C33 C32 H32 . . 120.0 ?
    C32 C33 C34 . . 120.2(4) ?
    C32 C33 H33 . . 119.9 ?
    C34 C33 H33 . . 119.9 ?
    C33 C34 C29 . . 120.5(4) ?
    C33 C34 H34 . . 119.7 ?
    C29 C34 H34 . . 119.7 ?
    F2' C35 F3 . . 78.7(12) ?
    F2' C35 F3' . . 107.9(18) ?
    F3 C35 F3' . . 115.2(17) ?
    F2' C35 F2 . . 128.4(16) ?
    F3 C35 F2 . . 108(2) ?
    F3' C35 F2 . . 22(2) ?
    F2' C35 F1 . . 31.0(17) ?
    F3 C35 F1 . . 108.1(12) ?
    F3' C35 F1 . . 86(2) ?
    F2 C35 F1 . . 108.4(12) ?
    F2' C35 F1' . . 106.4(17) ?
    F3 C35 F1' . . 27.7(13) ?
    F3' C35 F1' . . 106(2) ?
    F2 C35 F1' . . 90.4(14) ?
    F1 C35 F1' . . 135.2(10) ?
    F2' C35 S1 . . 114.4(11) ?
    F3 C35 S1 . . 116.3(13) ?
    F3' C35 S1 . . 117.7(18) ?
    F2 C35 S1 . . 107.8(17) ?
    F1 C35 S1 . . 108.0(13) ?
    F1' C35 S1 . . 104(2) ?
    C37 C36 C40 . 2_655 122(10) ?
    C37 C36 H36 . . 119.2 ?
    C40 C36 H36 2_655 . 119.2 ?
    C36 C37 N2 . . 0(10) ?
    C36 C37 C38 . . 122(6) ?
    N2 C37 C38 . . 122(5) ?
    C36 C37 H37 . . 119.0 ?
    N2 C37 H37 . . 119.1 ?
    C38 C37 H37 . . 119.1 ?
    C37 C38 C38 . 2_655 119.1(9) ?
    C37 C38 C39 . . 123.0(7) ?
    C38 C38 C39 2_655 . 117.9(8) ?
    C40 C39 C38 . . 117.7(7) ?
    C40 C39 H39 . . 121.2 ?
    C38 C39 H39 . . 121.2 ?
    N2 C40 C36 2_655 2_655 0(10) ?
    N2 C40 C39 2_655 . 122(5) ?
    C36 C40 C39 2_655 . 122(6) ?
    N2 C40 H40 2_655 . 119.0 ?
    C36 C40 H40 2_655 . 119.1 ?
    C39 C40 H40 . . 119.0 ?
loop_
    _geom_torsion_atom_site_label_1
    _geom_torsion_atom_site_label_2
    _geom_torsion_atom_site_label_3
    _geom_torsion_atom_site_label_4
    _geom_torsion_site_symmetry_1
    _geom_torsion_site_symmetry_2
    _geom_torsion_site_symmetry_3
    _geom_torsion_site_symmetry_4
    _geom_torsion
    _geom_torsion_publ_flag
    P2 Ag1 N1 C1 2_666 . . . 130.6(3) ?
    P1 Ag1 N1 C1 . . . . -69.9(3) ?
    P2 Ag1 N1 C2 2_666 . . . -76.1(3) ?
    P1 Ag1 N1 C2 . . . . 83.4(3) ?
    P2 Ag1 P1 C17 2_666 . . . 20.80(16) ?
    N1 Ag1 P1 C17 . . . . -98.62(15) ?
    P2 Ag1 P1 C11 2_666 . . . 139.21(15) ?
    N1 Ag1 P1 C11 . . . . 19.79(16) ?
    P2 Ag1 P1 C10 2_666 . . . -99.70(14) ?
    N1 Ag1 P1 C10 . . . . 140.87(15) ?
    C2 N1 C1 C5 . . . . -0.1(6) ?
    Ag1 N1 C1 C5 . . . . 154.2(3) ?
    C1 N1 C2 C3 . . . . 0.0(6) ?
    Ag1 N1 C2 C3 . . . . -153.2(4) ?
    N1 C2 C3 C4 . . . . 0.4(7) ?
    C2 C3 C4 C5 . . . . -0.7(7) ?
    C2 C3 C4 C9 . . . . 177.5(4) ?
    C3 C4 C5 C6 . . . . 177.8(4) ?
    C9 C4 C5 C6 . . . . -0.5(6) ?
    C3 C4 C5 C1 . . . . 0.6(6) ?
    C9 C4 C5 C1 . . . . -177.7(4) ?
    N1 C1 C5 C4 . . . . -0.2(6) ?
    N1 C1 C5 C6 . . . . -177.4(4) ?
    C4 C5 C6 C7 . . . . 0.0(7) ?
    C1 C5 C6 C7 . . . . 177.1(4) ?
    C5 C6 C7 C8 . . . . 0.1(8) ?
    C6 C7 C8 C9 . . . . 0.4(9) ?
    C7 C8 C9 C4 . . . . -0.9(9) ?
    C5 C4 C9 C8 . . . . 0.9(7) ?
    C3 C4 C9 C8 . . . . -177.3(5) ?
    C17 P1 C10 P2 . . . . -63.0(2) ?
    C11 P1 C10 P2 . . . . -169.23(18) ?
    Ag1 P1 C10 P2 . . . . 64.76(19) ?
    C23 P2 C10 P1 . . . . 93.0(2) ?
    C29 P2 C10 P1 . . . . -156.24(18) ?
    Ag1 P2 C10 P1 2_666 . . . -39.8(2) ?
    C17 P1 C11 C16 . . . . -131.7(3) ?
    C10 P1 C11 C16 . . . . -24.8(3) ?
    Ag1 P1 C11 C16 . . . . 101.9(3) ?
    C17 P1 C11 C12 . . . . 51.4(3) ?
    C10 P1 C11 C12 . . . . 158.3(3) ?
    Ag1 P1 C11 C12 . . . . -75.0(3) ?
    C16 C11 C12 C13 . . . . 0.7(5) ?
    P1 C11 C12 C13 . . . . 177.7(3) ?
    C11 C12 C13 C14 . . . . 0.1(6) ?
    C12 C13 C14 C15 . . . . -0.9(7) ?
    C13 C14 C15 C16 . . . . 0.8(7) ?
    C12 C11 C16 C15 . . . . -0.8(6) ?
    P1 C11 C16 C15 . . . . -177.6(3) ?
    C14 C15 C16 C11 . . . . 0.0(7) ?
    C11 P1 C17 C22 . . . . -132.8(3) ?
    C10 P1 C17 C22 . . . . 118.8(3) ?
    Ag1 P1 C17 C22 . . . . -8.0(3) ?
    C11 P1 C17 C18 . . . . 49.4(3) ?
    C10 P1 C17 C18 . . . . -59.0(3) ?
    Ag1 P1 C17 C18 . . . . 174.2(2) ?
    C22 C17 C18 C19 . . . . -0.6(5) ?
    P1 C17 C18 C19 . . . . 177.3(3) ?
    C17 C18 C19 C20 . . . . -0.4(6) ?
    C18 C19 C20 C21 . . . . 0.5(7) ?
    C19 C20 C21 C22 . . . . 0.4(7) ?
    C18 C17 C22 C21 . . . . 1.5(6) ?
    P1 C17 C22 C21 . . . . -176.4(3) ?
    C20 C21 C22 C17 . . . . -1.4(6) ?
    C29 P2 C23 C24 . . . . -53.5(3) ?
    C10 P2 C23 C24 . . . . 55.0(3) ?
    Ag1 P2 C23 C24 2_666 . . . -170.2(3) ?
    C29 P2 C23 C28 . . . . 125.5(3) ?
    C10 P2 C23 C28 . . . . -126.1(3) ?
    Ag1 P2 C23 C28 2_666 . . . 8.7(3) ?
    C28 C23 C24 C25 . . . . -1.2(6) ?
    P2 C23 C24 C25 . . . . 177.7(3) ?
    C23 C24 C25 C26 . . . . 1.6(6) ?
    C24 C25 C26 C27 . . . . -0.6(7) ?
    C25 C26 C27 C28 . . . . -0.8(7) ?
    C26 C27 C28 C23 . . . . 1.1(6) ?
    C24 C23 C28 C27 . . . . -0.1(6) ?
    P2 C23 C28 C27 . . . . -179.1(3) ?
    C23 P2 C29 C34 . . . . 171.9(3) ?
    C10 P2 C29 C34 . . . . 61.4(3) ?
    Ag1 P2 C29 C34 2_666 . . . -64.5(3) ?
    C23 P2 C29 C30 . . . . -14.8(3) ?
    C10 P2 C29 C30 . . . . -125.2(3) ?
    Ag1 P2 C29 C30 2_666 . . . 108.8(3) ?
    C34 C29 C30 C31 . . . . -0.1(5) ?
    P2 C29 C30 C31 . . . . -173.4(3) ?
    C29 C30 C31 C32 . . . . 0.1(6) ?
    C30 C31 C32 C33 . . . . -0.4(7) ?
    C31 C32 C33 C34 . . . . 0.8(7) ?
    C32 C33 C34 C29 . . . . -0.9(6) ?
    C30 C29 C34 C33 . . . . 0.6(5) ?
    P2 C29 C34 C33 . . . . 174.2(3) ?
    O3 S1 C35 F2' . . . . -161(5) ?
    O1 S1 C35 F2' . . . . 80(5) ?
    O2 S1 C35 F2' . . . . -40(5) ?
    O3 S1 C35 F3 . . . . -72(4) ?
    O1 S1 C35 F3 . . . . 169(4) ?
    O2 S1 C35 F3 . . . . 49(4) ?
    O3 S1 C35 F3' . . . . 71(4) ?
    O1 S1 C35 F3' . . . . -48(4) ?
    O2 S1 C35 F3' . . . . -168(4) ?
    O3 S1 C35 F2 . . . . 50(2) ?
    O1 S1 C35 F2 . . . . -70(2) ?
    O2 S1 C35 F2 . . . . 171(2) ?
    O3 S1 C35 F1 . . . . 167(3) ?
    O1 S1 C35 F1 . . . . 47(3) ?
    O2 S1 C35 F1 . . . . -72(3) ?
    O3 S1 C35 F1' . . . . -45(2) ?
    O1 S1 C35 F1' . . . . -165(2) ?
    O2 S1 C35 F1' . . . . 76(2) ?
    C40 C36 C37 N2 2_655 . . .  -4E1(10)
                                        ?
    C40 C36 C37 C38 2_655 . . . -2(16) ?
    C40 N2 C37 C36 2_655 . . .  14E1(10)
                                        ?
    C40 N2 C37 C38 2_655 . . . -2(13) ?
    C36 C37 C38 C38 . . . 2_655 3(8) ?
    N2 C37 C38 C38 . . . 2_655 3(7) ?
    C36 C37 C38 C39 . . . . -180(8) ?
    N2 C37 C38 C39 . . . . -179(6) ?
    C37 C38 C39 C40 . . . . -178.5(7) ?
    C38 C38 C39 C40 2_655 . . . -0.9(10) ?
    C38 C39 C40 N2 . . . 2_655 0(6) ?
    C38 C39 C40 C36 . . . 2_655 0(8) ?
