# Supplementary material for: Bis[μ-bis­(diphenyl­phosphan­yl)methane-κ2 P:P′]bis­[(isoquinoline-κN)silver(I)] bis­(trifluoro­methane­sulfonate)–isoquinoline (1/1)
Source: Acta Crystallogr Sect E Struct Rep Online. 2012 Jul 4;68(Pt 8):m1022–3. doi: 10.1107/S1600536812029236 (PMC3414098; doi:10.1107/S1600536812029236)
Supplement: Supplementary file 2 [file e-68-m1022-Isup2.hkl]

# 
# h,k,l, Fc-squared, Fo-squared, sigma(Fo-squared) and status flag 
# 
data_I
_shelx_title ' 120107h in P-1' 
_shelx_refln_list_code          4 
_shelx_F_calc_maximum      221.33 
_exptl_crystal_F_000       848.00 
_reflns_d_resolution_high  0.8403 
 
loop_ 
 _symmetry_equiv_pos_as_xyz 
 'x, y, z' 
 '-x, -y, -z' 
 
_cell_length_a    11.7730 
_cell_length_b    11.9269 
_cell_length_c    15.4151 
_cell_angle_alpha 106.696 
_cell_angle_beta  100.382 
_cell_angle_gamma 110.289 
 
_shelx_F_squared_multiplier     1.000 
 
loop_ 
 _refln_index_h 
 _refln_index_k 
 _refln_index_l 
 _refln_F_squared_calc 
 _refln_F_squared_meas 
 _refln_F_squared_sigma 
 _refln_observed_status 
   2   0   0    12194.17    11679.68    265.90 o 
   3   0   0     2996.47     3125.31    105.97 o 
   4   0   0     7650.35     7796.50    182.46 o 
   5   0   0     4335.19     4337.87    107.35 o 
   6   0   0       34.76       28.33     12.83 o 
   7   0   0      361.12      318.72     18.82 o 
   8   0   0      271.48      286.85     19.80 o 
   9   0   0     1550.58     1616.50     78.98 o 
  10   0   0       10.92        7.28     16.67 o 
  11   0   0      290.14      307.00     35.70 o 
  12   0   0      267.25      270.76     38.01 o 
 -12   1   0        7.28       -8.31     16.52 o 
 -11   1   0       18.96       29.26     18.69 o 
 -10   1   0     2359.03     2454.27     76.53 o 
  -9   1   0     2623.46     2811.52     82.33 o 
  -8   1   0      278.54      295.67     20.18 o 
  -7   1   0      359.13      407.49     23.24 o 
  -6   1   0     1842.21     1773.07     51.71 o 
  -5   1   0    11826.19    11993.42    278.41 o 
  -4   1   0    10064.71    10306.00    329.87 o 
  -3   1   0     3223.39     3468.34     83.54 o 
  -2   1   0      506.18      531.98     21.74 o 
   1   1   0      123.25      159.53      9.39 o 
   2   1   0    10700.78    10529.70    349.39 o 
   3   1   0     2115.93     2211.63     75.34 o 
   4   1   0     1154.70     1036.40     53.82 o 
   5   1   0      977.58      947.97     30.80 o 
   6   1   0     1441.09     1395.75     42.81 o 
   7   1   0      714.38      644.55     27.39 o 
   8   1   0        2.78        1.08     12.69 o 
   9   1   0      769.55      791.24     52.57 o 
  10   1   0      312.80      272.09     32.51 o 
  11   1   0      218.78      259.25     36.54 o 
  12   1   0      236.49      214.01     38.70 o 
 -13   2   0      125.18       87.29     29.65 o 
 -12   2   0       57.34       51.29     24.54 o 
 -11   2   0     1514.60     1674.34     86.57 o 
 -10   2   0     2964.98     3290.27     96.37 o 
  -9   2   0     1039.91     1098.52     43.00 o 
  -8   2   0      607.09      637.43     28.90 o 
  -7   2   0      350.41      312.57     18.74 o 
  -6   2   0     1554.80     1467.11     44.64 o 
  -5   2   0     3177.06     3341.41     84.81 o 
  -4   2   0     1182.50     1077.99     31.66 o 
  -3   2   0     1191.65     1278.89     44.33 o 
  -2   2   0       31.63       56.93     20.11 o 
  -1   2   0     2839.54     2707.96     89.99 o 
   0   2   0     4760.74     4353.57    147.23 o 
   1   2   0     3171.87     3211.52    112.12 o 
   2   2   0        2.17        6.69      4.57 o 
   3   2   0     3527.65     3538.45    153.58 o 
   4   2   0     3674.44     3438.51    126.82 o 
   5   2   0      665.60      596.50     35.16 o 
   6   2   0      257.40      245.34     23.41 o 
   7   2   0     1177.37     1174.27     60.88 o 
   8   2   0     2977.69     2682.98    114.53 o 
   9   2   0      483.01      454.09     40.47 o 
  10   2   0      459.22      504.20     43.42 o 
  11   2   0      389.92      350.33     38.46 o 
 -13   3   0      145.07      132.04     31.72 o 
 -12   3   0      184.26      201.32     27.05 o 
 -11   3   0      271.13      337.27     28.18 o 
 -10   3   0      116.48      114.54     36.39 o 
  -9   3   0      712.25      706.02     33.16 o 
  -8   3   0      293.94      264.44     19.28 o 
  -7   3   0       12.27        7.24      6.97 o 
  -6   3   0      512.13      502.45     21.73 o 
  -5   3   0       87.33       76.07      8.69 o 
  -4   3   0       27.46       23.25      5.04 o 
  -3   3   0      111.38       89.75     10.57 o 
  -2   3   0    18215.70    16756.86    525.59 o 
  -1   3   0     2427.77     2417.43     81.14 o 
   0   3   0     2372.62     2363.68     85.07 o 
   1   3   0     5034.13     4957.35    171.08 o 
   2   3   0      322.77      268.94     18.98 o 
   3   3   0     5740.44     5423.00    191.29 o 
   4   3   0     7850.52     7190.49    194.49 o 
   5   3   0      510.20      431.32     30.44 o 
   6   3   0      837.29      824.38     46.62 o 
   7   3   0     1911.49     1805.83     83.55 o 
   8   3   0     1617.71     1635.29     82.03 o 
   9   3   0      480.93      466.19     41.31 o 
  10   3   0        7.34       -9.93     15.54 o 
 -13   4   0      102.91      117.72     21.71 o 
 -12   4   0        3.96       -4.51     13.00 o 
 -11   4   0      396.87      395.74     27.97 o 
 -10   4   0        0.10      -14.03      9.35 o 
  -9   4   0       76.69       61.61     21.42 o 
  -8   4   0       11.83        2.36      7.95 o 
  -7   4   0     2585.58     2698.74     75.34 o 
  -6   4   0     8499.28     8021.55    576.31 o 
  -5   4   0     2008.55     1975.48     54.88 o 
  -4   4   0        2.51        0.37      3.97 o 
  -3   4   0     3491.95     3559.98    122.79 o 
  -2   4   0    24233.29    24217.36    756.57 o 
  -1   4   0       89.27       98.54      7.55 o 
   0   4   0      492.47      443.88     33.81 o 
   1   4   0     6462.54     6786.49    233.44 o 
   2   4   0     6174.99     6222.15    217.45 o 
   3   4   0     6503.40     6665.47    234.57 o 
   4   4   0      316.48      267.81     25.28 o 
   5   4   0       13.29       12.54     11.70 o 
   6   4   0      355.60      357.85     30.78 o 
   7   4   0      192.93      157.36     25.13 o 
   8   4   0       59.69       37.87     19.57 o 
   9   4   0       69.53       29.41     22.18 o 
  10   4   0       68.22       41.11     22.42 o 
 -13   5   0        3.16       -9.57     13.84 o 
 -12   5   0      887.87     1023.43     47.35 o 
 -11   5   0     1002.23     1212.59     57.63 o 
 -10   5   0       98.23       81.90     16.45 o 
  -9   5   0      128.42      119.64     15.47 o 
  -8   5   0      791.88      867.00     34.84 o 
  -7   5   0     6475.54     6846.37    169.18 o 
  -6   5   0     8173.74     7970.95    248.39 o 
  -5   5   0      553.75      481.87     32.75 o 
  -4   5   0      679.94      726.82     37.32 o 
  -3   5   0     8747.54     9299.32    301.15 o 
  -2   5   0     3390.23     3464.97    118.81 o 
  -1   5   0       44.88       58.45      9.27 o 
   0   5   0      123.00       93.56     16.47 o 
   1   5   0      231.85      276.17     22.82 o 
   2   5   0      579.16      615.58     36.73 o 
   3   5   0      109.86      119.84     19.87 o 
   4   5   0      813.92      774.96     46.23 o 
   5   5   0      233.20      190.56     26.46 o 
   6   5   0        0.35       -4.52     13.38 o 
   7   5   0      539.51      505.48     40.72 o 
   8   5   0      326.06      352.15     37.03 o 
   9   5   0      161.27      154.46     31.92 o 
 -13   6   0      158.32      180.32     25.41 o 
 -12   6   0      406.44      459.07     31.56 o 
 -11   6   0     1013.36     1174.94    102.83 o 
 -10   6   0      909.88      942.49     41.20 o 
  -9   6   0       90.78       72.24     20.70 o 
  -8   6   0      978.97     1094.37     40.83 o 
  -7   6   0     4205.91     4618.88    170.34 o 
  -6   6   0     1247.10     1313.06     42.31 o 
  -5   6   0      449.48      375.51     19.10 o 
  -4   6   0      226.41      196.36     19.87 o 
  -2   6   0       42.96       45.98      8.08 o 
  -1   6   0      936.46      856.33     46.08 o 
   0   6   0      472.87      414.67     16.69 o 
   1   6   0       43.49       57.09     14.95 o 
   2   6   0      255.01      266.14     25.37 o 
   3   6   0     1257.30     1300.70     65.55 o 
   4   6   0     1498.55     1474.88     72.63 o 
   5   6   0      427.12      375.31     33.88 o 
   6   6   0      585.03      630.24     47.21 o 
   7   6   0      616.87      604.74     35.21 o 
   8   6   0      604.83      637.32     52.32 o 
 -13   7   0      517.13      563.23     37.22 o 
 -12   7   0       67.51       51.95     17.65 o 
 -11   7   0      138.39      134.62     21.22 o 
 -10   7   0      133.95      118.15     19.25 o 
  -9   7   0      391.22      435.35     39.00 o 
  -8   7   0       43.48       14.46     18.20 o 
  -7   7   0      222.73      194.10     27.64 o 
  -6   7   0      143.61      147.49     15.10 o 
  -5   7   0      221.16      174.17     16.30 o 
  -4   7   0      723.86      715.65     40.37 o 
  -3   7   0      822.75      766.95     28.95 o 
  -2   7   0     1757.14     1810.60     51.96 o 
  -1   7   0     2118.87     2186.86    120.73 o 
   0   7   0       22.20       18.88     12.05 o 
   1   7   0     1560.51     1742.44     79.03 o 
   2   7   0     3690.54     4258.37    164.25 o 
   3   7   0      615.97      621.43     44.11 o 
   4   7   0      459.47      489.54     41.50 o 
   5   7   0      253.46      309.27     32.85 o 
   6   7   0      156.03      197.44     25.19 o 
   7   7   0      576.73      611.30     37.19 o 
 -13   8   0       36.22       35.46     27.10 o 
 -12   8   0        6.80      -19.03     21.88 o 
 -11   8   0      188.31      160.56     33.39 o 
 -10   8   0       67.02       75.98     24.78 o 
  -9   8   0       53.14       53.45     21.19 o 
  -8   8   0     1025.36     1039.08     61.47 o 
  -7   8   0     1529.63     1504.86     51.39 o 
  -6   8   0      576.08      471.46     25.15 o 
  -5   8   0      181.59      187.71     17.19 o 
  -4   8   0      717.14      750.91     42.64 o 
  -3   8   0     2514.31     2757.97     75.65 o 
  -2   8   0      638.34      681.25     47.06 o 
  -1   8   0      115.43      139.61     21.54 o 
   0   8   0      755.87      870.41     50.85 o 
   1   8   0     1463.13     1614.04     78.24 o 
   2   8   0      521.04      501.89     41.85 o 
   3   8   0       49.16       43.27     20.41 o 
   4   8   0       16.16       -6.15     17.21 o 
   5   8   0       12.84       10.27     14.96 o 
   6   8   0      125.84      126.57     22.46 o 
 -13   9   0      340.57      382.73     51.59 o 
 -12   9   0      323.06      375.46     45.04 o 
 -11   9   0        5.82        1.33     18.59 o 
 -10   9   0      418.33      375.80     40.87 o 
  -9   9   0     1244.41     1224.52     71.60 o 
  -8   9   0      573.92      521.75     44.50 o 
  -7   9   0      117.56       95.11     15.12 o 
  -6   9   0      702.69      752.90     34.22 o 
  -5   9   0      265.05      288.94     21.41 o 
  -4   9   0      512.89      479.64     21.38 o 
  -3   9   0     3011.61     2999.96    177.50 o 
  -2   9   0      127.29      134.89     22.47 o 
  -1   9   0      113.53      153.67     25.08 o 
   0   9   0      206.97      240.91     31.72 o 
   1   9   0        6.63       -0.25     16.92 o 
   2   9   0        4.19      -21.17     14.11 o 
   3   9   0        7.92        8.26     20.85 o 
   4   9   0       45.03       39.15     18.34 o 
   5   9   0      134.13      117.79     29.16 o 
 -12  10   0      142.56      143.74     35.50 o 
 -11  10   0       80.60       72.04     26.31 o 
 -10  10   0      221.27      245.09     36.98 o 
  -9  10   0      403.04      371.23     40.37 o 
  -8  10   0      254.48      283.50     37.42 o 
  -7  10   0        0.66      -14.63      9.76 o 
  -6  10   0       88.58       89.97     16.43 o 
  -5  10   0      727.42      699.05     34.56 o 
  -4  10   0      126.05      110.69     28.82 o 
  -3  10   0      551.16      513.91     30.14 o 
  -2  10   0      203.72      160.02     25.42 o 
  -1  10   0       31.47       38.90     20.90 o 
   0  10   0      354.27      399.60     38.36 o 
   1  10   0      408.62      526.67     45.39 o 
   2  10   0      323.41      306.84     28.45 o 
   3  10   0       84.68       55.90     18.66 o 
   4  10   0       54.23       63.93     20.50 o 
 -12  11   0       19.93       -5.85     21.24 o 
 -11  11   0       72.42       58.72     26.41 o 
 -10  11   0        6.08      -14.16     18.79 o 
  -9  11   0       72.77       29.60     23.31 o 
  -8  11   0       17.00        0.54     20.65 o 
  -7  11   0        0.21      -11.63     11.04 o 
  -6  11   0       47.65       31.56     14.70 o 
  -5  11   0      710.01      724.90     54.39 o 
  -4  11   0      247.06      272.38     36.24 o 
  -3  11   0      147.17      127.81     30.69 o 
  -2  11   0      323.50      305.82     39.88 o 
  -1  11   0      129.73      122.79     32.65 o 
   0  11   0      711.44      960.75     70.76 o 
   1  11   0      396.37      474.35     54.88 o 
   2  11   0       28.77       17.90     25.28 o 
 -11  12   0        0.16      -11.06     23.31 o 
 -10  12   0      141.51      126.97     33.73 o 
  -9  12   0      406.65      355.98     42.29 o 
  -8  12   0      138.57       91.81     26.41 o 
  -7  12   0        3.31       -7.59     12.81 o 
  -6  12   0       79.71      118.96     30.83 o 
  -5  12   0      624.46      842.92     62.85 o 
  -4  12   0      484.00      563.70     52.08 o 
  -3  12   0       27.96       16.67     23.31 o 
  -2  12   0       58.15       56.50     27.69 o 
  -1  12   0      153.87      160.26     37.52 o 
   0  12   0      265.90      249.67     45.83 o 
  -9  13   0      449.24      477.10     50.26 o 
  -6  13   0      107.26      122.05     31.72 o 
  -5  13   0      442.19      552.88     52.32 o 
  -4  13   0       24.95       36.83     29.31 o 
  -3  13   0        0.04      -12.05     21.78 o 
  -2  13   0        3.97        1.23     23.01 o 
   2 -13   1       52.37       66.63     29.65 o 
   3 -13   1       16.75       27.98     24.98 o 
   4 -13   1       87.73       83.16     31.18 o 
   5 -13   1      503.37      565.72     52.72 o 
   6 -13   1      301.64      320.08     39.00 o 
   9 -13   1      413.61      408.21     44.80 o 
  -1 -12   1      332.14      275.68     48.09 o 
   4 -12   1      157.08      165.62     36.98 o 
   5 -12   1      436.45      441.99     44.11 o 
   6 -12   1      197.20      213.87     35.75 o 
   7 -12   1        6.54        5.31     18.29 o 
   8 -12   1       27.84      -12.93     17.56 o 
   9 -12   1       36.72       31.03     21.78 o 
  10 -12   1       68.38       43.52     24.39 o 
  11 -12   1       16.31        8.61     21.44 o 
  -3 -11   1       13.94       15.79     25.67 o 
  -2 -11   1      232.49      300.56     43.18 o 
  -1 -11   1      352.68      437.12     43.96 o 
   0 -11   1      168.46      218.24     34.96 o 
   1 -11   1      265.81      244.21     31.87 o 
   2 -11   1       87.64      120.04     25.13 o 
   3 -11   1      173.12      180.08     28.08 o 
   5 -11   1       14.67       12.44     19.52 o 
   6 -11   1        7.72      -11.32     14.06 o 
   7 -11   1       64.44       40.57     21.49 o 
   8 -11   1      249.46      222.82     36.49 o 
   9 -11   1       63.56       56.40     25.67 o 
  10 -11   1       94.13       75.24     29.51 o 
  11 -11   1      144.30      116.79     33.29 o 
  12 -11   1       69.45       62.01     27.93 o 
  -4 -10   1       17.83        2.46     23.56 o 
  -3 -10   1       72.41       49.03     26.21 o 
  -2 -10   1      225.94      239.29     37.08 o 
  -1 -10   1       29.02       35.75     22.47 o 
   0 -10   1        4.95      -16.42     15.29 o 
   1 -10   1       24.62       14.46     17.16 o 
   2 -10   1        0.75       -1.38     14.61 o 
   3 -10   1      746.80      712.21     46.57 o 
   4 -10   1     1874.42     1826.06     58.33 o 
   5 -10   1      483.69      492.84     37.18 o 
   6 -10   1       50.99       43.80     13.16 o 
   7 -10   1      133.56      113.69     25.62 o 
   8 -10   1      804.58      847.44     56.60 o 
   9 -10   1      760.19      780.52     57.19 o 
  10 -10   1      134.98       80.21     28.13 o 
  11 -10   1       14.20        2.51     20.06 o 
  12 -10   1      243.72      190.51     37.82 o 
  -5  -9   1       19.05       28.18     23.16 o 
  -4  -9   1       88.07       78.93     25.77 o 
  -3  -9   1        3.71      -18.29     16.42 o 
  -2  -9   1       80.61       58.47     23.11 o 
  -1  -9   1      265.76      269.24     31.37 o 
   0  -9   1     1864.97     2033.66     92.94 o 
   1  -9   1      319.18      351.16     32.55 o 
   2  -9   1       57.46       44.50     16.72 o 
   3  -9   1      603.35      548.73     26.18 o 
   4  -9   1     1677.34     1664.54     53.40 o 
   5  -9   1      419.97      427.48     33.93 o 
   6  -9   1      375.39      403.56     24.38 o 
   7  -9   1      119.06      120.68     23.90 o 
   8  -9   1      516.75      605.99     46.91 o 
   9  -9   1     1259.78     1348.79     75.24 o 
  10  -9   1       30.46      -13.18     14.75 o 
  11  -9   1        0.08      -14.90     18.83 o 
  12  -9   1       91.43       58.42     28.96 o 
  13  -9   1      162.09      153.48     37.32 o 
  -7  -8   1      224.25      254.80     29.93 o 
  -6  -8   1      701.54      763.26     57.63 o 
  -5  -8   1      278.04      302.53     37.08 o 
  -4  -8   1       93.46       72.48     26.60 o 
  -3  -8   1      149.74      182.59     31.67 o 
  -2  -8   1      296.03      364.54     36.69 o 
  -1  -8   1     4272.88     5137.14    194.49 o 
   0  -8   1      322.58      358.44     31.82 o 
   1  -8   1      470.49      483.84     34.18 o 
   2  -8   1     1136.88     1051.84     35.93 o 
   3  -8   1     2011.32     1848.78     55.22 o 
   4  -8   1     2188.12     2351.78     93.83 o 
   5  -8   1      258.35      271.74     26.01 o 
   6  -8   1       11.45       19.67     14.61 o 
   7  -8   1      198.99      184.80     29.46 o 
   8  -8   1      721.62      630.58     47.31 o 
   9  -8   1       62.94       49.96     20.06 o 
  10  -8   1        2.15        0.10     16.52 o 
  11  -8   1        2.26      -23.16     19.42 o 
  12  -8   1      104.73      103.17     30.78 o 
  13  -8   1       54.10       34.06     18.09 o 
  -8  -7   1      184.55      112.46     31.82 o 
  -7  -7   1      308.29      289.20     35.75 o 
  -6  -7   1      534.25      607.71     47.45 o 
  -5  -7   1     1150.70     1103.85     64.91 o 
  -4  -7   1      662.74      618.38     45.44 o 
  -3  -7   1        8.22       -6.20     15.59 o 
  -2  -7   1     1600.25     1768.75     82.66 o 
  -1  -7   1     1992.57     2009.86     87.78 o 
   0  -7   1      975.01      992.66     51.88 o 
   1  -7   1      615.75      609.52     23.64 o 
   2  -7   1        5.02        2.21      6.54 o 
   3  -7   1        0.22       -3.20      9.05 o 
   4  -7   1      239.05      226.40     21.74 o 
   5  -7   1       67.52       65.35     16.33 o 
   6  -7   1      520.03      456.63     22.66 o 
   7  -7   1      309.95      332.62     32.01 o 
   8  -7   1      264.07      226.85     30.49 o 
   9  -7   1      338.15      413.27     39.09 o 
  10  -7   1      731.86      773.95     37.24 o 
  11  -7   1      605.49      682.27     37.88 o 
  12  -7   1      460.61      459.47     32.37 o 
  13  -7   1      438.40      449.39     33.71 o 
  -8  -6   1      218.08      202.16     34.77 o 
  -7  -6   1      367.32      407.37     38.70 o 
  -6  -6   1      188.51      208.50     30.05 o 
  -5  -6   1      424.16      406.14     35.80 o 
  -4  -6   1      907.98      927.31     54.73 o 
  -3  -6   1        7.91       -4.82     13.08 o 
  -2  -6   1      814.46      892.98     48.98 o 
  -1  -6   1      106.12      108.92     18.00 o 
   0  -6   1      643.94      736.21     40.08 o 
   1  -6   1      341.35      362.79     36.54 o 
   2  -6   1     7311.33     7662.90    181.40 o 
   3  -6   1     1643.78     1654.86     66.58 o 
   4  -6   1     1683.07     1885.45     76.17 o 
   5  -6   1     2284.42     2440.00     96.04 o 
   6  -6   1     1835.20     1800.89     53.63 o 
   7  -6   1     4410.16     4389.28    163.12 o 
   8  -6   1      684.97      654.16     32.85 o 
   9  -6   1      113.64       93.73     16.03 o 
  10  -6   1      945.77      955.64     41.96 o 
  11  -6   1     1002.60     1082.92     55.15 o 
  12  -6   1      257.58      290.91     29.05 o 
  13  -6   1       39.92       47.92     18.60 o 
  -9  -5   1       52.94       67.86     25.18 o 
  -8  -5   1        0.13      -19.69     13.13 o 
  -7  -5   1      111.09       84.48     23.46 o 
  -6  -5   1        0.82       -6.93     12.44 o 
  -5  -5   1      213.38      174.72     25.28 o 
  -4  -5   1       44.75       33.59     15.39 o 
  -3  -5   1     1861.07     1861.35     80.84 o 
  -2  -5   1     4865.61     5404.56    194.49 o 
  -1  -5   1     1720.63     1993.29     81.04 o 
   0  -5   1     1293.25     1289.42     35.94 o 
   1  -5   1     1054.24      878.61     57.93 o 
   2  -5   1    13109.00    13266.47    420.85 o 
   3  -5   1     5633.20     6138.45    203.78 o 
   4  -5   1      220.41      258.27     20.70 o 
   5  -5   1      315.23      229.80     21.59 o 
   6  -5   1     4326.64     4159.42    125.83 o 
   7  -5   1     3133.50     3499.14     94.40 o 
   8  -5   1       63.90       42.89     10.95 o 
   9  -5   1        3.24       -2.06      9.31 o 
  10  -5   1      159.15      177.46     41.87 o 
  11  -5   1      566.87      572.85     52.35 o 
  12  -5   1       90.92      120.12     20.58 o 
  13  -5   1      199.78      235.32     27.24 o 
 -10  -4   1      191.46      172.95     31.72 o 
  -9  -4   1       17.85      -16.47     17.41 o 
  -8  -4   1     1180.61     1134.19     64.37 o 
  -7  -4   1     1485.96     1382.13     71.21 o 
  -6  -4   1      322.00      306.86     28.77 o 
  -5  -4   1       55.58       58.03     16.52 o 
  -4  -4   1     1545.35     1601.41     72.09 o 
  -3  -4   1    18218.62    20637.57    686.64 o 
  -2  -4   1     2489.26     2699.25    103.12 o 
  -1  -4   1      871.75      853.10     40.18 o 
   0  -4   1     1876.84     1792.42     76.37 o 
   1  -4   1      214.01      137.30     11.21 o 
   2  -4   1     5383.30     5312.16    174.48 o 
   3  -4   1     2729.91     2854.26    100.96 o 
   4  -4   1     2515.40     2635.13     96.68 o 
   5  -4   1     1051.44      996.59     51.45 o 
   6  -4   1     2014.09     2162.24     69.98 o 
   7  -4   1       83.91       96.36     16.50 o 
   8  -4   1      646.99      686.37     30.29 o 
   9  -4   1      640.81      654.50     31.77 o 
  10  -4   1       45.76        4.96     14.36 o 
  11  -4   1       12.26        0.22     13.97 o 
  12  -4   1      261.73      317.33     28.29 o 
  13  -4   1      232.27      263.99     30.06 o 
 -11  -3   1      147.67      126.77     30.98 o 
 -10  -3   1      267.64      269.58     37.13 o 
  -9  -3   1      394.16      312.27     34.72 o 
  -8  -3   1     2485.72     2422.74    106.91 o 
  -7  -3   1     2599.30     2551.33    107.40 o 
  -6  -3   1      306.84      326.97     27.83 o 
  -5  -3   1     1192.31     1112.65     54.39 o 
  -4  -3   1     6404.76     6577.05    231.08 o 
  -3  -3   1      881.59      765.32     38.55 o 
  -2  -3   1     1085.66     1011.15     44.65 o 
  -1  -3   1      424.83      430.78     22.97 o 
   0  -3   1      607.54      645.68     29.65 o 
   1  -3   1      101.72      110.01      9.20 o 
   2  -3   1     9261.82     9573.08    304.64 o 
   3  -3   1      316.63      325.98     13.67 o 
   4  -3   1      377.00      370.21     15.81 o 
   5  -3   1        4.08        1.17      4.88 o 
   6  -3   1     3568.78     3665.81     95.03 o 
   7  -3   1     1623.98     1598.43     50.12 o 
   8  -3   1     1992.35     2115.81     64.35 o 
   9  -3   1      738.87      767.62     34.88 o 
  10  -3   1      530.06      538.14     32.19 o 
  11  -3   1      733.18      817.54     40.79 o 
  12  -3   1      335.89      349.62     29.83 o 
  13  -3   1      194.91      203.54     38.95 o 
 -11  -2   1      153.56      169.90     32.80 o 
 -10  -2   1        6.98      -21.91     14.61 o 
  -9  -2   1      722.52      651.43     47.11 o 
  -8  -2   1     1840.25     1754.54     82.91 o 
  -7  -2   1      709.08      648.92     40.32 o 
  -6  -2   1       20.23       16.50      6.47 o 
  -5  -2   1      170.15      182.84     18.79 o 
  -4  -2   1        3.53       66.04     12.24 o 
  -3  -2   1        6.73       10.02      3.36 o 
  -2  -2   1     1349.53     1410.80     55.86 o 
  -1  -2   1     3263.75     2971.05    104.06 o 
   0  -2   1       97.47       84.34      7.87 o 
   1  -2   1     2272.52     2131.23     71.70 o 
   2  -2   1      665.48      659.48     35.06 o 
   3  -2   1     5190.21     5150.27    121.98 o 
   4  -2   1     1756.58     1617.73     44.56 o 
   5  -2   1     9340.99     9850.58    230.70 o 
   6  -2   1     1264.56     1235.78     39.64 o 
   7  -2   1     2544.59     2691.05     75.11 o 
   8  -2   1     2473.90     2623.92     75.84 o 
   9  -2   1      435.30      478.95     51.19 o 
  10  -2   1     1082.27     1230.11     48.60 o 
  11  -2   1      770.06      768.26     56.23 o 
  12  -2   1        9.26        6.29     20.70 o 
 -12  -1   1      437.72      336.12     40.47 o 
 -11  -1   1      116.65      118.37     28.08 o 
 -10  -1   1       32.42        8.75     18.54 o 
  -9  -1   1        3.80       10.33     16.42 o 
  -8  -1   1       15.45        6.88     13.82 o 
  -7  -1   1       38.80       49.05      9.46 o 
  -6  -1   1        0.83        8.40     18.29 o 
  -5  -1   1     2759.62     2644.71     69.04 o 
  -4  -1   1     4485.45     4820.79    139.41 o 
  -3  -1   1      156.94      125.45     13.60 o 
  -2  -1   1    12581.17    11880.45    392.77 o 
  -1  -1   1     7727.56     6930.18    230.44 o 
   1  -1   1    16766.45    15461.56    350.82 o 
   2  -1   1     1493.32     1479.23     37.72 o 
   3  -1   1    13528.40    13808.40    315.20 o 
   4  -1   1     6045.12     6490.75    153.69 o 
   5  -1   1     5024.50     5261.77    128.42 o 
   6  -1   1     4603.09     4647.81    116.94 o 
   7  -1   1      343.26      337.41     21.93 o 
   8  -1   1       83.36      100.35     14.08 o 
   9  -1   1      290.45      306.90     23.07 o 
  10  -1   1      272.11      296.58     34.87 o 
  11  -1   1       72.89       37.32     20.41 o 
  12  -1   1       32.89       35.80     22.92 o 
 -12   0   1        4.57       -3.49     17.85 o 
 -11   0   1       49.97       33.34     20.21 o 
 -10   0   1      676.12      655.17     46.67 o 
  -9   0   1     1825.85     1765.87     62.35 o 
  -8   0   1      352.93      355.53     21.40 o 
  -7   0   1      544.70      603.51     25.90 o 
  -6   0   1     4120.74     4075.88    103.34 o 
  -5   0   1     6658.97     6273.28    150.05 o 
  -4   0   1    10805.50    11510.86    494.24 o 
  -3   0   1     3840.85     4068.98     96.85 o 
  -2   0   1      722.80      696.42     22.20 o 
   1   0   1      684.56      713.24     27.29 o 
   2   0   1     4093.05     4073.60     99.78 o 
   3   0   1     2766.42     2683.11     73.94 o 
   4   0   1     2285.98     2317.50     49.27 o 
   5   0   1       58.35       62.63      6.29 o 
   6   0   1     1034.98     1047.08     43.91 o 
   7   0   1      426.02      384.23     20.55 o 
   8   0   1        1.63      -11.41      7.60 o 
   9   0   1        2.82      -14.56     15.69 o 
  10   0   1      564.38      560.50     44.65 o 
  11   0   1      314.20      292.99     34.57 o 
  12   0   1      184.61      161.94     33.29 o 
 -13   1   1      141.47       98.89     29.70 o 
 -12   1   1        1.81       -4.67     17.75 o 
 -11   1   1      627.41      676.66     48.78 o 
 -10   1   1     3623.53     3940.83    110.61 o 
  -9   1   1     3521.37     3710.91    102.77 o 
  -8   1   1      547.82      584.92     31.94 o 
  -7   1   1     1284.36     1458.50     65.21 o 
  -6   1   1     2469.35     2304.89     63.51 o 
  -5   1   1     3570.48     3765.50     94.12 o 
  -4   1   1     3193.06     3524.18     86.41 o 
  -3   1   1       55.67       48.50      5.17 o 
  -2   1   1     4621.73     4787.74    225.08 o 
  -1   1   1     2692.76     2861.73     93.09 o 
   0   1   1     1355.64     1213.31     47.45 o 
   1   1   1        0.80        1.62      3.37 o 
   2   1   1      416.02      368.03     28.67 o 
   3   1   1     7279.39     7259.75    281.97 o 
   4   1   1      338.05      265.08     34.47 o 
   5   1   1       12.96       -0.75      5.81 o 
   6   1   1     2160.33     2111.02     59.45 o 
   7   1   1      306.30      301.30     18.81 o 
   9   1   1     1754.68     1844.83     90.53 o 
  10   1   1      513.02      458.96     41.70 o 
  11   1   1      447.06      460.58     44.85 o 
 -13   2   1      122.15      135.87     33.00 o 
 -12   2   1       52.68       79.03     24.64 o 
 -11   2   1     1596.86     1698.16     98.92 o 
 -10   2   1     1492.26     1477.26     54.21 o 
  -9   2   1      102.42       73.67     20.97 o 
  -8   2   1        0.69       -0.88      7.47 o 
  -7   2   1      924.53      990.98     35.01 o 
  -6   2   1      118.63       77.17      9.53 o 
  -5   2   1       23.68        5.44      4.68 o 
  -4   2   1       62.37       58.32      5.93 o 
  -3   2   1      221.78      243.77      7.92 o 
  -2   2   1     8412.21     9108.16    502.35 o 
  -1   2   1     9430.16     9715.37    279.56 o 
   0   2   1    24435.67    23450.86    767.14 o 
   1   2   1     2379.59     2310.62     82.86 o 
   2   2   1      172.40      146.20      7.97 o 
   3   2   1     2354.41     2063.05     57.41 o 
   4   2   1    11482.11    11039.50    348.95 o 
   5   2   1      951.20      858.87     28.73 o 
   6   2   1       29.09       35.52      8.93 o 
   7   2   1      306.11      302.14     29.26 o 
   9   2   1     1630.74     1628.16     83.16 o 
  10   2   1      394.43      364.93     37.72 o 
  11   2   1        1.41       -5.56     21.34 o 
 -13   3   1       36.07       30.53     16.47 o 
 -12   3   1       44.76       36.48     15.49 o 
 -11   3   1       41.17       28.98     14.05 o 
 -10   3   1        0.62      -20.21     13.47 o 
  -9   3   1       41.81       34.20     17.41 o 
  -8   3   1      115.43      114.32     13.52 o 
  -7   3   1       43.92       19.10      7.94 o 
  -6   3   1     3334.73     3347.38     87.01 o 
  -5   3   1     1040.47     1036.79     35.76 o 
  -4   3   1     1214.17     1206.71     40.22 o 
  -3   3   1      185.81      159.42      9.00 o 
  -2   3   1     3836.25     4000.17     97.58 o 
  -1   3   1    48989.17    49022.48   1101.53 o 
   0   3   1     7529.92     7529.34    183.06 o 
   1   3   1     2997.57     2752.12     99.73 o 
   2   3   1     3910.16     3906.76    139.71 o 
   3   3   1     6568.78     6546.30    258.76 o 
   4   3   1     3024.67     2961.13    102.83 o 
   5   3   1      800.13      853.74     46.32 o 
   6   3   1       82.92       47.16     12.54 o 
   7   3   1      480.66      463.11     65.72 o 
   8   3   1     1156.16     1108.47     63.58 o 
   9   3   1       13.52       31.18     19.97 o 
  10   3   1      202.20      175.36     31.82 o 
 -13   4   1        6.83        0.71     14.60 o 
 -12   4   1      226.85      278.35     38.14 o 
 -11   4   1     1269.94     1517.77     57.50 o 
 -10   4   1     1053.76     1217.94     60.46 o 
  -9   4   1      282.07      323.70     22.00 o 
  -8   4   1      555.60      541.35     25.92 o 
  -7   4   1     5080.24     5183.30    130.90 o 
  -6   4   1     5910.76     5938.07    341.62 o 
  -5   4   1      521.30      499.10     16.51 o 
  -4   4   1      270.72      202.60     11.43 o 
  -3   4   1     6684.01     7153.48    171.45 o 
  -2   4   1     6770.65     7326.10    174.85 o 
  -1   4   1    10254.99    10640.65    244.01 o 
   0   4   1     2317.45     2273.58     56.93 o 
   1   4   1      513.59      484.97     27.69 o 
   2   4   1       27.24       50.80     12.59 o 
   3   4   1      150.91      137.54     17.36 o 
   4   4   1      137.78      151.66     18.93 o 
   5   4   1      263.40      232.16     25.08 o 
   6   4   1       82.41       79.33     14.76 o 
   7   4   1      350.00      303.87     22.69 o 
   8   4   1      259.12      290.19     37.82 o 
   9   4   1       88.23       84.83     27.05 o 
 -13   5   1       64.33       57.96     18.89 o 
 -12   5   1     1107.01     1277.32     53.81 o 
 -11   5   1     1356.83     1631.72     60.91 o 
 -10   5   1      324.09      282.18     23.82 o 
  -9   5   1      230.46      272.85     20.41 o 
  -8   5   1      738.64      712.13     30.49 o 
  -7   5   1     1802.16     1709.25     67.59 o 
  -6   5   1     4054.65     4421.50    222.30 o 
  -5   5   1      117.22      106.26     10.15 o 
  -4   5   1     1235.02     1172.57     37.00 o 
  -3   5   1       33.01       38.26      7.69 o 
  -2   5   1      758.61      791.38     25.73 o 
  -1   5   1      497.25      429.35     21.54 o 
   0   5   1      131.92      148.59      9.64 o 
   1   5   1       35.50       33.60      4.97 o 
   2   5   1      662.40      728.10     40.67 o 
   3   5   1      526.44      485.41     33.78 o 
   4   5   1      350.34      303.27     28.47 o 
   5   5   1      157.95      144.03     17.77 o 
   6   5   1      485.32      451.14     70.62 o 
   7   5   1     1434.28     1292.34     71.11 o 
   8   5   1      602.53      578.06     48.73 o 
   9   5   1       92.76       95.30     28.08 o 
 -13   6   1      519.61      587.39     37.63 o 
 -12   6   1      240.43      298.46     28.71 o 
 -11   6   1      300.93      313.74     28.19 o 
 -10   6   1      534.18      575.25     37.40 o 
  -9   6   1      190.70      216.34     19.26 o 
  -8   6   1      446.57      442.44     23.80 o 
  -7   6   1      376.20      339.24     18.81 o 
  -6   6   1      132.03      129.77     12.81 o 
  -5   6   1        1.94       -0.46      6.13 o 
  -4   6   1        2.02        1.42      6.21 o 
  -3   6   1     9274.06     9472.24    268.69 o 
  -2   6   1     3896.76     3982.58     99.20 o 
  -1   6   1     2093.65     2083.38     55.93 o 
   0   6   1      307.09      355.03     59.90 o 
   1   6   1     2198.27     2404.40     97.42 o 
   2   6   1     3718.84     3915.61    149.30 o 
   3   6   1     2109.73     2158.91     93.58 o 
   4   6   1      244.95      220.38     23.73 o 
   5   6   1      217.65      219.34     21.83 o 
   6   6   1      940.20     1002.95     76.79 o 
   7   6   1      903.30      949.63     62.26 o 
   8   6   1      261.16      306.71     40.77 o 
 -13   7   1        1.20        5.02     24.78 o 
 -12   7   1       90.75       88.59     19.36 o 
 -11   7   1       78.74       67.90     19.82 o 
 -10   7   1       49.47       51.64     14.83 o 
  -9   7   1       65.12       45.44     19.72 o 
  -8   7   1     1978.70     2227.76     99.73 o 
  -7   7   1     3104.53     3359.29     92.67 o 
  -6   7   1      200.55      153.60     14.74 o 
  -5   7   1       94.74      129.17     29.11 o 
  -4   7   1     1921.84     2131.78     63.03 o 
  -3   7   1    10301.02    11119.73    218.05 o 
  -2   7   1     1479.27     1563.96     39.54 o 
  -1   7   1      118.86      128.71     11.99 o 
   0   7   1        5.60       -1.33     11.41 o 
   1   7   1     3027.01     3367.45    132.68 o 
   2   7   1     3610.59     3983.92    155.40 o 
   3   7   1      183.24      210.41     22.65 o 
   4   7   1      122.17      110.75     17.99 o 
   5   7   1      144.48      128.58     20.74 o 
   6   7   1      302.71      275.48     27.04 o 
   7   7   1      114.73      144.77     31.62 o 
 -13   8   1      182.34      302.38     45.49 o 
 -12   8   1      250.23      366.41     48.09 o 
 -11   8   1      210.62      254.34     39.73 o 
 -10   8   1      127.73      123.33     27.88 o 
  -9   8   1      165.53      129.33     27.49 o 
  -8   8   1     1358.35     1415.62     74.40 o 
  -7   8   1     3705.67     3783.37    104.65 o 
  -6   8   1      603.43      636.59     53.26 o 
  -5   8   1        9.58       -7.18      8.54 o 
  -4   8   1      403.09      400.97     18.22 o 
  -3   8   1     4105.70     4290.71     92.69 o 
  -2   8   1     1007.64      966.90     35.73 o 
  -1   8   1      540.32      528.50     30.10 o 
   0   8   1      336.81      336.55     33.37 o 
   1   8   1      251.40      248.48     22.65 o 
   2   8   1      807.62      793.54     38.56 o 
   3   8   1        6.79       -6.54     11.88 o 
   4   8   1      194.24      199.08     24.19 o 
   5   8   1      132.99      110.65     20.14 o 
   6   8   1        1.22       -9.81     14.09 o 
 -13   9   1      566.41      717.18     63.44 o 
 -12   9   1      346.37      338.53     46.67 o 
 -11   9   1       18.70        3.15     19.38 o 
 -10   9   1      289.61      277.40     38.50 o 
  -9   9   1      689.73      785.48     55.86 o 
  -8   9   1      447.75      420.01     39.49 o 
  -7   9   1      231.30      219.85     19.62 o 
  -6   9   1      196.52      243.41     19.83 o 
  -5   9   1        5.52        0.95     10.87 o 
  -4   9   1       11.80        0.21     10.55 o 
  -3   9   1      791.96      776.60     35.08 o 
  -2   9   1       26.56        6.85     12.06 o 
  -1   9   1       59.75       73.09     16.18 o 
   0   9   1      338.88      412.04     37.84 o 
   1   9   1       21.40       20.80     14.25 o 
   2   9   1      164.50      177.71     23.73 o 
   3   9   1      322.30      312.21     26.83 o 
   4   9   1      333.33      331.06     28.63 o 
   5   9   1      436.03      474.99     34.05 o 
 -12  10   1      159.06      153.87     36.54 o 
 -11  10   1      105.69      104.45     29.36 o 
 -10  10   1       16.88        6.00     21.44 o 
  -9  10   1        2.27       14.65     19.82 o 
  -8  10   1       47.56       20.46     19.97 o 
  -7  10   1       14.85       22.85     13.27 o 
  -6  10   1        5.12       15.80     12.34 o 
  -5  10   1      401.53      410.92     27.30 o 
  -4  10   1      927.24      960.60     62.11 o 
  -3  10   1       70.00       48.24     25.18 o 
  -2  10   1       73.99       67.62     26.80 o 
  -1  10   1      382.46      378.26     41.90 o 
   0  10   1      594.60      656.64     55.13 o 
   1  10   1     1177.50     1346.48     84.34 o 
   2  10   1       54.57       44.09     19.55 o 
   3  10   1       32.44       41.34     25.25 o 
 -11  11   1        0.10      -17.21     22.72 o 
 -10  11   1       82.93       74.11     27.14 o 
  -9  11   1      803.68      846.02     61.81 o 
  -8  11   1      322.79      341.57     40.23 o 
  -7  11   1        8.47       -1.69     12.13 o 
  -6  11   1      287.09      290.22     24.43 o 
  -5  11   1     1004.77     1111.91     70.32 o 
  -4  11   1      525.14      626.60     52.81 o 
  -3  11   1       19.92       -5.70     17.85 o 
  -2  11   1      100.30      113.84     32.46 o 
  -1  11   1      263.46      345.85     42.34 o 
   0  11   1      581.15      659.45     58.91 o 
   1  11   1      251.99      231.03     44.16 o 
   2  11   1       19.72       23.46     25.92 o 
 -10  12   1      438.87      526.28     51.34 o 
  -9  12   1      792.24      821.38     63.24 o 
  -8  12   1        5.19      -11.70     18.00 o 
  -7  12   1       17.96       -2.31     18.98 o 
  -6  12   1      132.57      181.85     34.77 o 
  -5  12   1      909.50     1090.37     72.98 o 
  -4  12   1      364.72      411.99     44.95 o 
  -3  12   1       56.67       59.40     26.16 o 
  -2  12   1       10.63       21.39     23.60 o 
  -1  12   1      171.59      190.75     39.98 o 
   0  12   1      151.21      202.16     41.46 o 
  -7  13   1       17.95        7.82     22.62 o 
  -6  13   1       77.17       83.01     31.67 o 
  -5  13   1      163.26      158.99     34.52 o 
  -4  13   1        1.49      -27.54     23.85 o 
  -3  13   1       31.00       20.16     26.01 o 
   5 -13   2      794.38      894.70     64.47 o 
   6 -13   2      356.53      399.21     41.46 o 
   8 -13   2        0.47       -2.02     20.36 o 
   9 -13   2      166.27      173.30     38.36 o 
  -1 -12   2      345.33      371.52     43.57 o 
   0 -12   2      406.55      434.37     44.36 o 
   1 -12   2      103.20      130.46     28.92 o 
   2 -12   2       10.52       -1.48     16.62 o 
   6 -12   2        0.41      -16.08     16.13 o 
   7 -12   2       32.73       40.77     21.88 o 
   8 -12   2       30.90       -6.64     18.59 o 
   9 -12   2       12.93       17.16     25.33 o 
  10 -12   2        0.09      -14.06     18.83 o 
  11 -12   2       93.88      104.45     33.44 o 
  -3 -11   2       88.74      116.20     32.46 o 
  -2 -11   2       90.88       72.98     28.92 o 
  -1 -11   2       32.02       47.50     22.37 o 
   0 -11   2       20.55       39.98     21.83 o 
   1 -11   2       35.03       65.85     22.23 o 
   2 -11   2        0.34      -19.77     13.18 o 
   3 -11   2       67.95       89.25     22.82 o 
   4 -11   2      359.76      429.35     38.16 o 
   5 -11   2      206.28      222.36     32.09 o 
   6 -11   2       22.58       14.61     18.49 o 
   7 -11   2      203.87      138.87     28.18 o 
   8 -11   2      689.38      626.74     49.22 o 
   9 -11   2      730.37      752.09     56.11 o 
  10 -11   2      101.04      135.97     33.14 o 
  11 -11   2       15.16      -11.36     22.47 o 
  12 -11   2      145.76       99.04     33.29 o 
  -4 -10   2        0.66      -13.08     20.70 o 
  -3 -10   2       56.62       35.16     25.08 o 
  -2 -10   2       98.35      106.86     27.78 o 
  -1 -10   2      600.53      647.74     48.93 o 
   0 -10   2      242.99      306.32     34.32 o 
   1 -10   2       88.49      121.81     24.54 o 
   2 -10   2      459.91      419.76     37.08 o 
   3 -10   2     1164.23     1104.98     61.52 o 
   4 -10   2     1300.91     1325.95     47.52 o 
   5 -10   2       81.96       49.77     19.23 o 
   6 -10   2       10.28       -4.38     12.39 o 
   7 -10   2      402.48      339.02     35.06 o 
   8 -10   2     1228.15     1213.80     69.49 o 
   9 -10   2      909.98      982.73     62.94 o 
  10 -10   2        2.11       -4.67     18.88 o 
  11 -10   2       22.08       19.18     20.16 o 
  12 -10   2      272.96      294.32     43.77 o 
  -6  -9   2      628.90      657.92     56.40 o 
  -5  -9   2      354.21      334.98     39.49 o 
  -4  -9   2        5.67       -2.21     19.38 o 
  -3  -9   2      229.07      280.94     39.39 o 
  -2  -9   2      635.56      737.19     53.45 o 
  -1  -9   2     2292.22     2552.66    112.71 o 
   0  -9   2     1242.12     1272.62     67.57 o 
   1  -9   2      163.89      140.45     23.06 o 
   2  -9   2      329.55      280.01     29.46 o 
   3  -9   2     3692.53     3819.07    101.57 o 
   4  -9   2     1816.08     1988.03     83.65 o 
   5  -9   2       15.92       22.08     14.11 o 
   6  -9   2       21.04       -1.33     14.02 o 
   7  -9   2      220.04      157.90     26.26 o 
   8  -9   2      747.77      698.25     49.27 o 
   9  -9   2      367.97      335.72     36.29 o 
  10  -9   2      237.36      245.93     34.96 o 
  11  -9   2       78.55       52.91     26.36 o 
  12  -9   2        3.97      -25.13     21.59 o 
  13  -9   2       21.02       -3.00     23.26 o 
  -7  -8   2      446.66      495.20     49.52 o 
  -6  -8   2      857.33      865.10     60.54 o 
  -5  -8   2      459.30      465.01     43.62 o 
  -4  -8   2       37.85       12.83     22.42 o 
  -3  -8   2       46.44       25.62     19.03 o 
  -2  -8   2     2650.33     2974.20    126.33 o 
  -1  -8   2     1794.96     1803.76     83.94 o 
   0  -8   2       25.53       35.65     14.41 o 
   1  -8   2      122.38      127.91     21.10 o 
   2  -8   2     1098.27     1074.26     36.92 o 
   3  -8   2     1089.38     1037.02     49.77 o 
   4  -8   2      399.01      412.34     30.24 o 
   5  -8   2      407.56      358.20     29.85 o 
   6  -8   2      456.80      369.16     31.67 o 
   7  -8   2        1.65      -12.29     14.06 o 
   8  -8   2       39.13       33.10     18.88 o 
   9  -8   2      403.75      395.57     37.62 o 
  10  -8   2      388.86      393.50     39.29 o 
  11  -8   2      159.63      195.82     37.18 o 
  12  -8   2      296.48      317.53     44.65 o 
  13  -8   2      353.23      406.75     33.46 o 
  -8  -7   2      134.49      142.76     31.18 o 
  -7  -7   2      497.05      489.05     44.50 o 
  -6  -7   2     1249.68     1234.80     71.55 o 
  -5  -7   2      512.73      514.08     42.98 o 
  -4  -7   2       82.10       87.09     24.64 o 
  -3  -7   2        5.40        1.33     15.59 o 
  -2  -7   2     1023.47     1160.60     61.86 o 
  -1  -7   2     1488.78     1558.03     73.03 o 
   0  -7   2      442.23      446.37     32.80 o 
   1  -7   2      990.68     1076.55     53.55 o 
   2  -7   2       10.42       14.79      7.39 o 
   3  -7   2       27.69        5.26      9.25 o 
   4  -7   2     1563.89     1514.76     65.75 o 
   5  -7   2     2829.58     2780.89    107.99 o 
   6  -7   2     1863.08     1863.61     81.34 o 
   7  -7   2     1366.46     1402.24     69.24 o 
   8  -7   2      431.88      381.90     34.77 o 
   9  -7   2      279.39      281.04     31.62 o 
  10  -7   2     2122.76     2183.38     72.07 o 
  11  -7   2      628.41      661.47     47.41 o 
  12  -7   2      174.80      213.88     25.52 o 
  13  -7   2      242.88      303.66     31.63 o 
  -9  -6   2       78.03       46.82     23.51 o 
  -8  -6   2       17.95        8.06     18.29 o 
  -7  -6   2       22.63       25.67     18.24 o 
  -6  -6   2       21.04       -4.23     15.05 o 
  -5  -6   2        0.02      -17.56     11.70 o 
  -4  -6   2      633.02      631.17     43.37 o 
  -3  -6   2      402.54      413.86     32.95 o 
  -2  -6   2      175.58      181.75     22.97 o 
  -1  -6   2      190.82      166.66     21.69 o 
   0  -6   2      668.99      596.77     21.52 o 
   1  -6   2     4401.17     4417.78    108.95 o 
   2  -6   2     3103.62     2956.10    105.14 o 
   3  -6   2     5459.11     5854.61    196.60 o 
   4  -6   2      787.23      720.87     38.41 o 
   5  -6   2      485.26      464.86     31.18 o 
   6  -6   2     1314.71     1231.06     59.90 o 
   7  -6   2     2646.37     2784.52    112.32 o 
   8  -6   2      234.69      203.64     19.89 o 
   9  -6   2       27.41       10.51     10.49 o 
  10  -6   2      305.67      303.16     26.73 o 
  11  -6   2      388.63      419.11     29.21 o 
  12  -6   2      104.64      104.20     21.23 o 
  13  -6   2       10.75      -19.33     14.06 o 
 -10  -5   2       44.39       23.01     21.83 o 
  -9  -5   2        0.44      -10.87     16.72 o 
  -8  -5   2      576.97      574.13     46.08 o 
  -7  -5   2      721.00      692.74     48.19 o 
  -6  -5   2        4.75      -11.85     12.64 o 
  -5  -5   2      489.98      486.54     37.08 o 
  -4  -5   2     1407.20     1466.96     70.03 o 
  -3  -5   2     2861.53     3096.54    122.15 o 
  -2  -5   2     6026.44     6253.28    221.98 o 
  -1  -5   2     2149.15     1998.80     81.39 o 
   0  -5   2     2589.78     2608.63     89.40 o 
   1  -5   2     2240.21     1990.10     52.99 o 
   2  -5   2     9601.84     9937.82    318.95 o 
   3  -5   2     2384.46     2427.41     89.40 o 
   4  -5   2       91.89       93.78     14.21 o 
   5  -5   2       84.01       45.39     12.69 o 
   6  -5   2     2621.39     2564.24     71.63 o 
   7  -5   2     1215.40     1181.63     41.48 o 
   8  -5   2      252.68      237.54     22.20 o 
   9  -5   2        4.25       -2.40      9.88 o 
  10  -5   2      117.15      113.13     18.72 o 
  11  -5   2        1.32      -17.00     11.94 o 
  12  -5   2       84.06       85.27     18.98 o 
  13  -5   2      300.47      362.80     30.54 o 
 -10  -4   2       23.91       32.60     22.57 o 
  -9  -4   2      425.02      393.21     39.49 o 
  -8  -4   2     2624.19     2650.28    116.55 o 
  -7  -4   2     1560.42     1619.90     78.83 o 
  -6  -4   2      184.98      180.92     23.41 o 
  -5  -4   2     1338.77     1389.16     67.32 o 
  -4  -4   2     9043.12     9235.29    320.18 o 
  -3  -4   2     4380.17     4296.48    157.85 o 
  -2  -4   2      948.51      832.35     41.16 o 
  -1  -4   2      236.89      257.88     19.18 o 
   0  -4   2     2480.34     2370.64     85.02 o 
   1  -4   2     1153.09     1045.23     41.16 o 
   2  -4   2       39.94       53.65      9.59 o 
   3  -4   2      552.42      653.54     32.06 o 
   4  -4   2     1640.17     1755.47     69.63 o 
   5  -4   2      295.16      301.72     20.92 o 
   6  -4   2       19.30       23.58     12.37 o 
   7  -4   2      840.72      851.37     33.24 o 
   8  -4   2     1270.01     1298.99     45.73 o 
   9  -4   2      317.62      307.23     23.19 o 
  10  -4   2      312.24      278.17     24.06 o 
  11  -4   2     1020.47     1100.90     72.19 o 
  12  -4   2      391.96      452.42     39.32 o 
  13  -4   2      247.83      254.48     40.72 o 
 -11  -3   2      235.11      257.88     33.64 o 
 -10  -3   2       68.38       28.03     20.80 o 
  -9  -3   2      382.96      285.17     32.80 o 
  -8  -3   2     1753.02     1660.42     80.25 o 
  -7  -3   2      695.18      729.62     45.49 o 
  -6  -3   2      137.38      113.25     18.54 o 
  -5  -3   2      908.91      847.04     52.37 o 
  -4  -3   2     1651.46     1445.74     42.02 o 
  -3  -3   2       21.91       44.65     10.77 o 
  -2  -3   2     1009.91      983.22     43.67 o 
  -1  -3   2       13.34        2.41      4.97 o 
   0  -3   2      221.27      171.77      9.42 o 
   1  -3   2     4692.38     5025.31    163.21 o 
   2  -3   2     7232.16     7778.86    250.40 o 
   3  -3   2     5718.58     5718.16    136.19 o 
   4  -3   2      295.27      248.74     13.39 o 
   5  -3   2      722.87      708.17     26.12 o 
   6  -3   2     4717.99     4732.60    119.62 o 
   7  -3   2     2032.76     2119.16     62.73 o 
   8  -3   2     1018.64     1113.25     70.71 o 
   9  -3   2      336.07      321.85     33.66 o 
  10  -3   2     1354.48     1429.04     54.19 o 
  11  -3   2     1211.82     1303.69     52.82 o 
  12  -3   2      120.68      130.91     23.43 o 
  13  -3   2        4.09        3.64     22.13 o 
 -11  -2   2      155.31      142.81     28.77 o 
 -10  -2   2       11.18       -7.13     15.98 o 
  -9  -2   2      120.65      101.94     22.42 o 
  -8  -2   2      174.25      171.92     24.24 o 
  -7  -2   2      194.79      152.00     19.72 o 
  -6  -2   2        0.27       -5.63      5.41 o 
  -5  -2   2     1034.80      992.86     31.69 o 
  -4  -2   2      738.54      783.04     25.33 o 
  -3  -2   2     7310.77     7062.70    164.50 o 
  -2  -2   2     4865.66     4051.46     95.55 o 
  -1  -2   2     3361.65     3163.82    111.19 o 
   0  -2   2     5440.69     5297.50    168.72 o 
   1  -2   2    22001.51    20679.56    645.33 o 
   2  -2   2    14178.94    14787.53    488.02 o 
   3  -2   2     1089.29     1092.94     31.76 o 
   4  -2   2     1234.90     1205.68     35.99 o 
   5  -2   2     6307.34     6538.81    157.77 o 
   6  -2   2     8062.15     8541.93    204.72 o 
   7  -2   2     3250.06     3562.60     95.47 o 
   8  -2   2      117.65      132.42     24.54 o 
   9  -2   2        0.51      -16.38     10.92 o 
  10  -2   2      562.64      653.35     48.73 o 
  11  -2   2      134.09      145.27     21.56 o 
  12  -2   2      122.24      101.55     29.90 o 
 -12  -1   2       25.50        1.18     18.00 o 
 -11  -1   2        2.53      -11.21     14.31 o 
 -10  -1   2      154.38       96.24     22.67 o 
  -9  -1   2      526.09      465.60     37.37 o 
  -8  -1   2      354.04      386.31     26.58 o 
  -7  -1   2     1107.27     1103.85     37.66 o 
  -6  -1   2     1034.66      998.54     33.72 o 
  -5  -1   2      537.26      516.03     20.85 o 
  -4  -1   2    13594.44    14065.23    322.39 o 
  -3  -1   2     4230.98     3780.72     90.78 o 
  -2  -1   2     1922.82     1842.41     45.76 o 
  -1  -1   2     1962.44     1838.92     44.88 o 
   0  -1   2     5755.45     5268.59    167.98 o 
   1  -1   2     4022.24     4045.33     94.81 o 
   2  -1   2    12991.73    12622.07    287.38 o 
   3  -1   2     3334.64     3208.12     84.06 o 
   4  -1   2     2148.14     2147.82     90.82 o 
   5  -1   2      428.50      400.13     17.31 o 
   6  -1   2       23.77        9.42      4.54 o 
   7  -1   2      127.55      122.82     14.46 o 
   8  -1   2      884.15      836.58     50.60 o 
   9  -1   2      126.28      108.85     17.71 o 
  10  -1   2       13.48       16.28     20.01 o 
  11  -1   2       83.47       98.30     28.03 o 
  12  -1   2      256.99      248.19     38.65 o 
 -12   0   2       75.53       62.90     22.28 o 
 -11   0   2       30.33       14.31     17.85 o 
 -10   0   2     1643.83     1607.01     81.04 o 
  -9   0   2     2720.28     2833.86    116.35 o 
  -8   0   2     2345.14     2637.98     75.50 o 
  -7   0   2     2506.90     2694.16     74.45 o 
  -6   0   2     2062.80     2040.86     57.42 o 
  -5   0   2     3180.37     3209.90     84.68 o 
  -4   0   2    11956.00    12124.05    278.37 o 
  -3   0   2    36312.48    34635.54    778.44 o 
  -2   0   2      538.30      493.77     23.33 o 
  -1   0   2     2550.44     2391.33     57.84 o 
   0   0   2      250.57      275.33     13.08 o 
   1   0   2    11506.02    11651.67    220.06 o 
   2   0   2     5052.02     4782.47     93.16 o 
   3   0   2      203.98      189.32      9.17 o 
   4   0   2      261.86      270.40     23.70 o 
   5   0   2     1195.40     1179.76     70.62 o 
   6   0   2      918.18      860.04     24.62 o 
   7   0   2     1013.42     1005.39     37.26 o 
   8   0   2      537.55      570.96     28.25 o 
   9   0   2     1409.91     1357.79     73.81 o 
  10   0   2      191.13      260.68     37.62 o 
  11   0   2      356.52      383.57     42.14 o 
 -13   1   2      268.78      283.40     42.54 o 
 -12   1   2      141.33      164.25     29.21 o 
 -11   1   2      620.31      632.94     48.04 o 
 -10   1   2     1411.78     1562.92     77.87 o 
  -9   1   2      626.27      676.16     37.20 o 
  -8   1   2      968.98     1104.34     53.82 o 
  -7   1   2     1036.69     1082.35     37.16 o 
  -6   1   2      178.73      189.84     12.87 o 
  -5   1   2      278.77      277.17     13.95 o 
  -4   1   2      498.20      590.72     20.41 o 
  -3   1   2    11771.13    11919.85    271.94 o 
  -2   1   2      426.72      482.74     20.04 o 
  -1   1   2    10213.11    10182.18    312.51 o 
   0   1   2     2574.16     2558.58     62.33 o 
   1   1   2     1289.62     1312.89     39.57 o 
   2   1   2      434.83      431.48     15.35 o 
   3   1   2     2069.08     1910.47     41.56 o 
   4   1   2     4104.55     4245.07     86.33 o 
   5   1   2     2176.02     2237.27     92.13 o 
   6   1   2     1670.41     1587.28     67.27 o 
   7   1   2      906.49      883.01     33.73 o 
   8   1   2     1032.71     1037.07     59.85 o 
   9   1   2      469.22      489.54     44.31 o 
  10   1   2      735.60      686.35     51.24 o 
  11   1   2       55.36       34.13     22.47 o 
 -13   2   2       67.41       50.65     23.60 o 
 -12   2   2       60.43       83.86     17.56 o 
 -11   2   2      294.46      310.69     25.71 o 
 -10   2   2       99.93       59.01     16.64 o 
  -9   2   2        6.18       -7.90      7.83 o 
  -8   2   2       14.47       -0.11      7.32 o 
  -7   2   2      678.39      740.59     37.77 o 
  -6   2   2     2223.71     2250.76     61.83 o 
  -5   2   2     7725.92     8224.23    233.66 o 
  -4   2   2        3.39        6.86      2.74 o 
  -3   2   2      150.89      114.27      5.25 o 
  -2   2   2      293.52      308.26     15.00 o 
  -1   2   2     2079.49     2234.59     75.93 o 
   0   2   2    31112.88    30774.94    577.58 o 
   1   2   2     5433.85     5693.53    146.36 o 
   2   2   2       25.90       18.47      3.38 o 
   3   2   2     3227.07     3355.23     69.13 o 
   4   2   2    11337.30    11553.33    222.93 o 
   5   2   2     1779.55     1673.02     40.21 o 
   6   2   2      373.74      337.78     19.70 o 
   7   2   2      914.94      834.22     50.45 o 
   8   2   2     2314.73     2375.19    106.86 o 
   9   2   2      608.57      603.58     46.82 o 
  10   2   2      142.96       97.71     27.93 o 
 -13   3   2       18.29        6.80     13.86 o 
 -12   3   2       11.19        3.16     13.88 o 
 -11   3   2      149.52      175.02     59.08 o 
 -10   3   2     1123.65     1207.68     51.14 o 
  -9   3   2     1843.98     1940.97     61.55 o 
  -8   3   2      161.64      173.85     15.38 o 
  -7   3   2     1151.80     1110.61     52.91 o 
  -6   3   2     4461.89     4639.33    163.16 o 
  -5   3   2     6710.82     6696.78    164.85 o 
  -4   3   2     3876.58     3544.74    111.56 o 
  -3   3   2      196.25      184.00     10.45 o 
  -2   3   2     1929.59     1904.17     73.27 o 
  -1   3   2    22505.93    22645.19    426.34 o 
   0   3   2    11077.21    12164.45    231.85 o 
   1   3   2        2.06        3.46      2.97 o 
   2   3   2       88.73       64.20      6.88 o 
   3   3   2      324.42      275.66     20.58 o 
   4   3   2     1603.13     1486.26     35.95 o 
   5   3   2        0.42       -1.38      9.66 o 
   6   3   2      899.14      884.06     36.09 o 
   7   3   2      213.49      202.36     29.41 o 
   8   3   2       57.28       69.68     24.59 o 
   9   3   2       96.28       73.57     24.54 o 
  10   3   2      615.87      568.23     48.98 o 
 -13   4   2        0.44      -10.79     14.14 o 
 -12   4   2      323.61      371.23     28.46 o 
 -11   4   2     2385.71     2807.18    116.08 o 
 -10   4   2     2623.62     3062.41     94.47 o 
  -9   4   2      171.19      159.63     24.27 o 
  -8   4   2      241.59      243.25     17.53 o 
  -7   4   2     1113.93     1070.48     30.57 o 
  -6   4   2     3212.15     3409.07     71.87 o 
  -5   4   2     3643.39     3531.55     73.20 o 
  -4   4   2       53.83       42.59      6.67 o 
  -3   4   2     2732.68     3212.09     82.28 o 
  -2   4   2     4539.93     4583.65     91.62 o 
  -1   4   2     6078.23     6276.73    123.22 o 
   0   4   2     1351.27     1358.33     31.79 o 
   1   4   2     1564.96     1652.30     61.07 o 
   2   4   2      337.90      252.92     12.66 o 
   3   4   2      225.23      179.18     17.73 o 
   4   4   2      113.31       68.17     22.50 o 
   5   4   2     2174.56     2106.46     65.82 o 
   6   4   2      347.31      365.42     23.91 o 
   7   4   2        5.33       10.13     16.87 o 
   8   4   2      384.69      318.36     35.26 o 
   9   4   2      308.11      246.71     37.28 o 
 -13   5   2       62.30       52.76     18.64 o 
 -12   5   2      743.16      840.60     42.23 o 
 -11   5   2     1464.14     1609.10     60.36 o 
 -10   5   2      503.86      551.43     31.10 o 
  -9   5   2       48.81       30.71     11.17 o 
  -8   5   2      441.91      404.70     22.02 o 
  -7   5   2      935.99      987.01     30.27 o 
  -6   5   2      979.10     1053.59     35.60 o 
  -5   5   2       52.61       70.40      9.11 o 
  -4   5   2       76.90       40.47      8.19 o 
  -3   5   2       16.71       18.36      4.91 o 
  -2   5   2     1261.38     1369.98     33.07 o 
  -1   5   2     1316.84     1402.32     33.77 o 
   0   5   2      775.48      658.94     19.47 o 
   1   5   2     3002.63     2821.98     78.11 o 
   2   5   2     2278.86     2273.01     67.29 o 
   3   5   2     1138.08     1107.10     40.66 o 
   4   5   2      641.37      625.93     29.99 o 
   5   5   2      240.99      290.50     21.35 o 
   6   5   2      519.06      517.60     29.41 o 
   7   5   2      874.21      857.67     57.19 o 
   8   5   2      800.73      799.89     56.85 o 
 -13   6   2       89.75       74.30     29.55 o 
 -12   6   2        6.13       -9.08     14.17 o 
 -11   6   2       18.77       -2.98     14.49 o 
 -10   6   2       27.32        3.55     11.88 o 
  -9   6   2        4.77       -9.85      8.28 o 
  -8   6   2      892.60      937.44     55.37 o 
  -7   6   2     1609.40     1588.01     77.38 o 
  -6   6   2      527.18      515.85     23.37 o 
  -5   6   2      430.70      436.06     21.24 o 
  -4   6   2      997.73     1030.07     35.80 o 
  -3   6   2     2573.50     2555.33     56.97 o 
  -2   6   2     5793.06     6138.59    166.18 o 
  -1   6   2      552.82      547.29     18.74 o 
   0   6   2      670.36      614.13     19.83 o 
   1   6   2     2567.80     2746.99     86.67 o 
   2   6   2     3049.11     3233.82     92.65 o 
   3   6   2      823.20      776.22     37.72 o 
   4   6   2       22.07       -0.17     10.24 o 
   5   6   2      162.08      133.91     18.28 o 
   6   6   2      401.53      383.46     28.02 o 
   7   6   2      558.76      535.82     45.88 o 
 -13   7   2      123.82      129.82     36.88 o 
 -12   7   2      666.72      750.27     59.80 o 
 -11   7   2      674.21      752.78     57.29 o 
 -10   7   2       24.96       11.70     17.70 o 
  -9   7   2      109.56      129.23     27.34 o 
  -8   7   2     2084.24     2250.72    100.91 o 
  -7   7   2     3513.85     3587.62     98.53 o 
  -6   7   2      201.78      212.07     16.66 o 
  -5   7   2       78.99       53.68     12.32 o 
  -4   7   2     2608.84     2522.13     59.38 o 
  -3   7   2     4154.64     4322.17     91.46 o 
  -2   7   2     2041.58     2166.96     51.12 o 
  -1   7   2      374.35      288.36     19.57 o 
   0   7   2       39.66       51.28     11.92 o 
   1   7   2     1269.53     1365.38     49.05 o 
   2   7   2      906.76      940.44     40.22 o 
   3   7   2       28.64       17.14     12.70 o 
   4   7   2      125.70      118.58     18.21 o 
   5   7   2       21.95        0.61     19.94 o 
   6   7   2       77.03       40.52     17.38 o 
 -13   8   2      838.22      996.30     73.76 o 
 -12   8   2      769.75      917.23     67.42 o 
 -11   8   2        4.23       11.41     19.67 o 
 -10   8   2      155.62      196.11     32.95 o 
  -9   8   2      336.99      422.08     41.21 o 
  -8   8   2      967.40      946.83     59.16 o 
  -7   8   2     2503.72     2641.44    100.56 o 
  -6   8   2       74.74       57.29     12.79 o 
  -5   8   2      285.39      275.44     19.86 o 
  -4   8   2      412.71      403.82     23.86 o 
  -3   8   2     2276.92     2329.33     55.86 o 
  -2   8   2        2.83       -3.30      9.88 o 
  -1   8   2      532.04      583.98     29.32 o 
   0   8   2      109.42       84.29     17.16 o 
   1   8   2      110.08       83.86     16.31 o 
   2   8   2       24.05        0.15     12.94 o 
   3   8   2      471.96      482.28     29.68 o 
   4   8   2      564.02      545.69     33.59 o 
   5   8   2       97.22       97.64     19.65 o 
 -13   9   2      608.65      704.05     61.96 o 
 -12   9   2       95.43       74.01     30.49 o 
 -11   9   2        1.12      -14.95     18.10 o 
 -10   9   2       60.86       30.78     22.33 o 
  -9   9   2      372.77      362.28     39.09 o 
  -8   9   2      294.16      303.71     36.24 o 
  -7   9   2       62.88       55.85     14.15 o 
  -6   9   2      121.15      117.20     34.40 o 
  -5   9   2       19.63       -7.24     10.13 o 
  -4   9   2     1110.38     1108.24     43.32 o 
  -3   9   2      482.23      515.41     45.29 o 
  -2   9   2      157.67      112.76     27.05 o 
  -1   9   2     1119.92     1046.80     65.40 o 
   0   9   2      505.18      492.69     45.09 o 
   1   9   2      417.24      437.40     29.33 o 
   2   9   2      506.64      454.31     30.66 o 
   3   9   2      160.36      209.00     42.95 o 
   4   9   2      140.42      141.18     21.89 o 
 -12  10   2       12.19       13.38     22.52 o 
 -11  10   2        0.30       -2.95     20.60 o 
 -10  10   2       51.96       21.34     23.36 o 
  -9  10   2       47.50       12.44     21.34 o 
  -8  10   2       31.43       62.60     23.60 o 
  -7  10   2      293.63      307.09     24.61 o 
  -6  10   2     1364.23     1565.25     57.06 o 
  -5  10   2      864.46      920.22     40.58 o 
  -4  10   2      829.20      860.87     58.57 o 
  -3  10   2      303.35      316.84     39.98 o 
  -2  10   2      133.01      118.12     31.23 o 
  -1  10   2       80.23       70.81     25.37 o 
   0  10   2      516.49      544.67     50.90 o 
   1  10   2      779.39      867.41     65.80 o 
   2  10   2       73.48       74.55     29.90 o 
   3  10   2        8.41       -6.93     22.72 o 
 -11  11   2       65.16       70.32     27.93 o 
 -10  11   2      246.43      325.00     46.27 o 
  -9  11   2     1093.05     1198.31     76.17 o 
  -8  11   2      374.12      390.80     43.08 o 
  -7  11   2       62.89       56.92     16.16 o 
  -6  11   2      186.43      281.48     36.44 o 
  -5  11   2      709.11      811.35     57.88 o 
  -4  11   2      243.49      257.04     37.67 o 
  -3  11   2       24.86       16.13     23.65 o 
  -2  11   2        4.29        2.31     19.23 o 
  -1  11   2       77.35       80.40     31.18 o 
   0  11   2      190.47      190.16     41.50 o 
   1  11   2      137.34      138.13     36.69 o 
 -10  12   2      383.40      387.80     45.73 o 
  -9  12   2      350.85      296.14     41.80 o 
  -8  12   2        2.77      -12.20     19.28 o 
  -7  12   2        4.34      -21.00     20.01 o 
  -6  12   2       25.09        8.70     23.16 o 
  -5  12   2      125.49      134.20     33.98 o 
  -4  12   2      181.30      110.30     31.18 o 
  -3  12   2       31.49       30.78     24.10 o 
  -2  12   2       42.38       44.06     25.57 o 
  -1  12   2       22.94       -9.29     23.11 o 
  -7  13   2       20.51       15.64     22.97 o 
  -6  13   2        3.35       10.23     25.13 o 
  -5  13   2       29.75       39.19     28.57 o 
   6 -14   3      552.49      611.99     52.22 o 
   1 -13   3      332.63      306.41     38.01 o 
   2 -13   3       20.39       11.56     20.06 o 
   8 -13   3       29.16       13.97     20.75 o 
   9 -13   3       14.27      -26.60     21.93 o 
  -2 -12   3        0.15      -10.03     21.69 o 
  -1 -12   3      207.38      260.24     39.39 o 
   0 -12   3      332.88      386.08     41.55 o 
   1 -12   3        0.48      -15.69     16.82 o 
   2 -12   3       28.28       17.90     18.34 o 
   3 -12   3       10.23       -9.69     15.49 o 
   4 -12   3       17.96       23.21     18.88 o 
   5 -12   3       35.00       15.88     18.34 o 
   6 -12   3       94.28       67.12     23.16 o 
   7 -12   3       88.98       50.55     22.23 o 
   8 -12   3      166.62      118.46     28.67 o 
   9 -12   3      295.63      275.09     41.90 o 
  10 -12   3      244.45      310.45     44.41 o 
  11 -12   3       50.38       46.37     26.70 o 
  -3 -11   3        0.37      -20.11     18.88 o 
  -2 -11   3        2.13       -9.69     21.00 o 
  -1 -11   3       83.28      125.20     29.46 o 
   0 -11   3        3.61       -4.97     18.29 o 
   1 -11   3       98.32      107.84     24.05 o 
   2 -11   3      324.69      266.14     30.83 o 
   3 -11   3      405.70      427.48     38.95 o 
   4 -11   3      683.09      655.61     48.44 o 
   5 -11   3      538.07      514.53     40.87 o 
   6 -11   3      104.40       84.09     21.98 o 
   7 -11   3      347.83      303.02     33.88 o 
   8 -11   3      503.97      463.63     42.83 o 
   9 -11   3      615.22      657.73     52.32 o 
  10 -11   3      106.76      143.79     33.39 o 
  11 -11   3       21.84        9.00     21.10 o 
  -5 -10   3      179.71      244.70     40.87 o 
  -4 -10   3       28.56       29.16     22.97 o 
  -3 -10   3       16.46        7.67     23.16 o 
  -2 -10   3      829.24      814.20     57.39 o 
  -1 -10   3      703.94      808.84     55.96 o 
   0 -10   3     1791.64     1739.74     85.61 o 
   1 -10   3      101.75      134.94     26.31 o 
   2 -10   3       14.60       17.26     15.29 o 
   3 -10   3     1417.20     1525.97     76.47 o 
   4 -10   3     1305.80     1297.16     63.98 o 
   5 -10   3       56.00       36.69     16.52 o 
   6 -10   3       45.91       38.41     17.80 o 
   7 -10   3      385.44      319.94     34.62 o 
   8 -10   3      467.20      436.39     40.42 o 
   9 -10   3      516.27      441.65     42.19 o 
  10 -10   3       44.23       13.08     19.67 o 
  11 -10   3      131.89      114.43     30.59 o 
  12 -10   3       35.86       -3.98     23.95 o 
  -6  -9   3      749.10      916.29     68.06 o 
  -5  -9   3      244.26      308.68     40.32 o 
  -4  -9   3       15.49        5.02     19.33 o 
  -3  -9   3      491.94      511.92     46.42 o 
  -2  -9   3     1116.57     1204.51     69.83 o 
  -1  -9   3     1210.10     1337.48     71.94 o 
   0  -9   3       70.10       46.18     16.97 o 
   1  -9   3       86.27      110.50     21.44 o 
   2  -9   3     1229.05     1259.68     65.31 o 
   3  -9   3     1062.71     1106.06     60.39 o 
   4  -9   3      134.95       93.19     19.38 o 
   5  -9   3       11.70       -6.93     11.21 o 
   6  -9   3       14.24       -6.00     11.36 o 
   7  -9   3       30.78       21.15     17.31 o 
   8  -9   3        4.29       -3.34     15.29 o 
   9  -9   3      111.76      129.38     27.54 o 
  10  -9   3      194.05      249.17     37.87 o 
  11  -9   3      192.64      183.13     34.13 o 
  12  -9   3       58.54       57.29     28.62 o 
  -7  -8   3      432.30      465.40     45.78 o 
  -6  -8   3      742.16      777.62     59.36 o 
  -5  -8   3      203.33      241.55     35.95 o 
  -4  -8   3       49.67       73.08     25.37 o 
  -3  -8   3      315.32      364.98     37.67 o 
  -2  -8   3     1905.98     1917.61     90.29 o 
  -1  -8   3       76.30       87.68     21.54 o 
   0  -8   3        3.42        4.28     10.77 o 
   1  -8   3       76.88       79.08     12.42 o 
   2  -8   3      222.29      194.84     15.67 o 
   3  -8   3      468.12      460.24     31.72 o 
   4  -8   3      726.49      710.29     40.87 o 
   5  -8   3      225.91      194.34     22.62 o 
   6  -8   3      413.88      399.75     33.10 o 
   7  -8   3      383.63      430.09     36.39 o 
   8  -8   3     1628.85     1542.79     77.60 o 
   9  -8   3      363.86      382.93     36.93 o 
  10  -8   3      499.43      476.02     43.27 o 
  11  -8   3      621.31      606.04     51.44 o 
  12  -8   3      611.19      617.70     54.63 o 
  13  -8   3      342.36      413.46     33.98 o 
  -8  -7   3      259.55      279.76     36.34 o 
  -7  -7   3      211.94      210.82     35.31 o 
  -6  -7   3       15.21      -10.43     18.79 o 
  -5  -7   3       13.16        9.05     16.62 o 
  -4  -7   3       13.52      -20.01     15.15 o 
  -3  -7   3       68.03       76.62     20.60 o 
  -2  -7   3      178.71      238.01     27.88 o 
  -1  -7   3      593.15      590.99     38.70 o 
   0  -7   3      727.70      628.24     23.78 o 
   1  -7   3     2006.90     2171.63     60.89 o 
   2  -7   3     1265.57     1240.75     53.80 o 
   3  -7   3     2770.69     2991.41    110.50 o 
   4  -7   3     2867.75     3102.49    115.96 o 
   5  -7   3      764.18      746.88     43.32 o 
   6  -7   3      794.89      853.00     48.34 o 
   7  -7   3     3112.34     2803.85    114.19 o 
   8  -7   3      978.97     1020.89     58.47 o 
   9  -7   3      134.40      103.51     24.05 o 
  10  -7   3       81.93       79.40     16.48 o 
  11  -7   3       69.73       78.49     18.05 o 
  12  -7   3      136.41      142.11     22.88 o 
  13  -7   3       90.76       67.09     20.43 o 
  -9  -6   3        0.17      -25.15     16.77 o 
  -8  -6   3       11.24      -16.72     17.41 o 
  -7  -6   3      190.15      184.56     31.96 o 
  -6  -6   3      411.18      425.76     40.08 o 
  -5  -6   3      471.15      408.31     36.39 o 
  -4  -6   3      353.77      328.89     33.10 o 
  -3  -6   3      704.28      640.81     43.18 o 
  -2  -6   3     2973.33     2924.48    116.99 o 
  -1  -6   3     2184.93     2166.98    111.11 o 
   0  -6   3     1377.72     1504.74     43.27 o 
   1  -6   3     3969.09     4091.03    102.29 o 
   2  -6   3     9208.86     9796.78    316.94 o 
   3  -6   3     3063.50     3030.70    110.35 o 
   4  -6   3        3.73        9.88      9.34 o 
   5  -6   3      495.78      527.66     33.93 o 
   6  -6   3     1130.19     1091.50     55.52 o 
   7  -6   3      729.67      613.57     41.01 o 
   8  -6   3      254.33      237.38     19.18 o 
   9  -6   3      204.34      174.50     19.94 o 
  10  -6   3        3.99      -14.48     12.83 o 
  11  -6   3      258.33      254.74     24.96 o 
  12  -6   3       32.78       23.65     19.82 o 
  13  -6   3      111.98       59.26     28.33 o 
 -10  -5   3       73.59       48.98     23.70 o 
  -9  -5   3       61.38       63.34     22.67 o 
  -8  -5   3     1064.36     1040.80     64.81 o 
  -7  -5   3     1490.30     1459.29     75.78 o 
  -6  -5   3      802.12      815.48     52.08 o 
  -5  -5   3     1636.97     1583.65     76.12 o 
  -4  -5   3     2379.97     2382.22    100.81 o 
  -3  -5   3     2753.22     2650.86    107.30 o 
  -2  -5   3     1409.95     1415.13     64.03 o 
  -1  -5   3     1907.71     2010.85     52.99 o 
   0  -5   3      201.74      166.08     10.08 o 
   1  -5   3      428.17      373.69     21.59 o 
   2  -5   3     2082.93     2178.14     80.75 o 
   3  -5   3     2945.72     3135.79    112.61 o 
   4  -5   3      691.22      674.25     36.39 o 
   5  -5   3      905.88      921.26     47.01 o 
   6  -5   3       20.99       22.24      8.69 o 
   7  -5   3      101.73       89.39     12.55 o 
   8  -5   3       52.36       58.08     12.78 o 
   9  -5   3     1058.17     1017.47     42.27 o 
  10  -5   3      571.91      553.34     31.94 o 
  11  -5   3      306.51      325.46     33.98 o 
  12  -5   3      189.02      204.57     35.70 o 
  13  -5   3      280.32      337.11     34.57 o 
 -10  -4   3      245.35      251.73     32.70 o 
  -9  -4   3      263.66      249.67     35.55 o 
  -8  -4   3     1664.89     1571.56     79.76 o 
  -7  -4   3     1515.12     1386.56     70.81 o 
  -6  -4   3      774.95      744.22     45.73 o 
  -5  -4   3       12.14        0.15     10.62 o 
  -4  -4   3      154.26      130.19     15.12 o 
  -3  -4   3      156.99      140.09     21.44 o 
  -2  -4   3      191.66      239.14     20.31 o 
  -1  -4   3      437.78      426.74     15.51 o 
   0  -4   3      526.96      528.18     27.07 o 
   1  -4   3      182.15      188.20     13.82 o 
   2  -4   3      717.51      718.21     34.18 o 
   3  -4   3        9.37       14.65      7.52 o 
   4  -4   3     2846.72     2904.32    106.61 o 
   5  -4   3     3579.88     3570.60     92.92 o 
   6  -4   3     3774.39     3943.17    103.07 o 
   7  -4   3      205.64      188.17     15.76 o 
   8  -4   3      330.79      316.04     31.79 o 
   9  -4   3     1518.63     1482.13     53.34 o 
  10  -4   3     1389.87     1507.22     56.70 o 
  11  -4   3      815.00      901.89     44.51 o 
  12  -4   3      111.03      146.03     28.60 o 
 -11  -3   3      210.94      251.29     35.60 o 
 -10  -3   3      139.89       96.24     23.90 o 
  -9  -3   3      133.61       98.40     23.65 o 
  -8  -3   3      151.22      119.64     22.62 o 
  -7  -3   3       61.93       43.18     15.10 o 
  -6  -3   3        0.28       -5.75      9.49 o 
  -5  -3   3       59.17       44.60      7.74 o 
  -4  -3   3      451.46      388.85     25.37 o 
  -3  -3   3      701.03      588.65     25.84 o 
  -2  -3   3      449.06      478.53     54.39 o 
  -1  -3   3      538.01      506.43     25.23 o 
   0  -3   3     4104.14     3873.96    126.77 o 
   1  -3   3    12144.13    11892.31    375.95 o 
   3  -3   3     1546.19     1678.81     46.51 o 
   4  -3   3     2284.93     2503.87     66.69 o 
   5  -3   3     4711.64     4839.55    120.91 o 
   6  -3   3     5032.95     4888.45    123.96 o 
   7  -3   3     1259.71     1293.91     44.79 o 
   8  -3   3       14.22        8.62      9.79 o 
   9  -3   3      880.02      917.32     57.04 o 
  10  -3   3     1757.96     2045.98     70.33 o 
  11  -3   3      252.66      279.06     26.41 o 
  12  -3   3       87.20       74.45     27.14 o 
 -12  -2   3       58.81       46.77     23.16 o 
 -11  -2   3        4.50       -7.13     17.01 o 
 -10  -2   3        8.52       -4.97     13.92 o 
  -9  -2   3      229.05      198.37     27.83 o 
  -8  -2   3      745.47      775.94     46.52 o 
  -7  -2   3      239.98      238.22     16.43 o 
  -6  -2   3        1.18       -8.48      5.90 o 
  -5  -2   3     1927.90     1913.52     53.37 o 
  -4  -2   3     7168.84     6951.29    164.30 o 
  -3  -2   3     6125.48     5966.30    161.67 o 
  -2  -2   3      515.23      623.25     19.33 o 
  -1  -2   3      739.10      745.56     32.85 o 
   0  -2   3    31176.62    30792.20    956.47 o 
   1  -2   3    22232.93    21588.08    674.20 o 
   2  -2   3     2790.34     2724.95    151.78 o 
   3  -2   3      767.26      746.59     34.62 o 
   4  -2   3     1497.54     1499.51     43.37 o 
   5  -2   3     4465.32     4280.71    107.88 o 
   6  -2   3     3105.55     3326.57     88.70 o 
   7  -2   3      770.63      785.84     32.51 o 
   8  -2   3      653.88      690.32     32.19 o 
   9  -2   3      140.16      122.64     19.06 o 
  10  -2   3      129.84      106.92     24.96 o 
  11  -2   3       21.76        2.26     18.69 o 
  12  -2   3      487.18      594.19     53.40 o 
 -12  -1   3      305.89      320.04     36.19 o 
 -11  -1   3        8.92        5.90     16.82 o 
 -10  -1   3      713.38      636.19     46.32 o 
  -8  -1   3     1857.43     1908.49     58.42 o 
  -7  -1   3      236.56      240.80     16.19 o 
  -6  -1   3      394.80      415.00     19.66 o 
  -5  -1   3    10646.70    10393.00    242.34 o 
  -4  -1   3    19382.50    18954.78    431.28 o 
  -3  -1   3    25084.38    24766.98    559.74 o 
  -2  -1   3     1407.19     1364.81     35.56 o 
  -1  -1   3    10076.22    10005.61    228.77 o 
   0  -1   3     7480.11     7559.04    239.88 o 
   1  -1   3       48.64       59.80      5.05 o 
   2  -1   3     3687.91     3735.07     74.32 o 
   3  -1   3        2.23       -1.24      2.61 o 
   4  -1   3      152.03      145.31      9.16 o 
   5  -1   3       40.20       20.60      4.92 o 
   6  -1   3       24.11       12.90      7.77 o 
   7  -1   3     2342.12     2288.59     67.25 o 
   8  -1   3     1183.90     1246.44     45.42 o 
   9  -1   3       56.14       64.80     16.31 o 
  10  -1   3      215.37      235.65     36.73 o 
  11  -1   3      492.82      562.03     48.63 o 
  12  -1   3      581.49      616.12     55.22 o 
 -13   0   3      950.74     1026.25     69.14 o 
 -12   0   3      139.98      121.27     26.95 o 
 -11   0   3      164.79      167.94     28.57 o 
 -10   0   3     1003.82     1042.97     60.54 o 
  -9   0   3     2801.81     3143.04    125.74 o 
  -8   0   3     1494.63     1641.94     52.41 o 
  -7   0   3        1.41       -4.72      6.10 o 
  -6   0   3      336.24      360.78     17.95 o 
  -5   0   3     5156.39     4918.11    157.46 o 
  -4   0   3     3359.32     3318.15     82.05 o 
  -3   0   3    25950.31    24903.27    561.62 o 
  -2   0   3    10596.01     9825.68    475.73 o 
  -1   0   3     1096.16     1186.25     31.65 o 
   0   0   3       33.79       25.78      3.04 o 
   1   0   3       83.91       81.65      4.47 o 
   2   0   3     5881.14     5962.75    115.77 o 
   3   0   3     2532.83     2539.43     53.23 o 
   4   0   3      322.02      204.44      9.71 o 
   5   0   3     2414.07     2300.31     51.33 o 
   6   0   3     1950.85     2031.91     62.79 o 
   7   0   3     2025.41     2100.08     62.73 o 
   8   0   3     1121.39     1136.02     42.49 o 
   9   0   3      389.79      334.10     38.26 o 
  10   0   3      278.68      251.93     36.83 o 
  11   0   3      337.42      315.27     37.47 o 
 -13   1   3      166.42      148.51     31.92 o 
 -12   1   3      210.37      200.64     32.70 o 
 -11   1   3      108.24      100.69     18.47 o 
 -10   1   3        0.52      -17.36     11.57 o 
  -9   1   3      338.86      336.17     22.05 o 
  -8   1   3      340.11      297.15     18.96 o 
  -7   1   3      967.51      994.24     41.28 o 
  -6   1   3      326.87      284.72     15.87 o 
  -5   1   3      589.01      585.69     21.72 o 
  -4   1   3      413.27      388.54     20.48 o 
  -3   1   3    10170.33    10454.07    204.36 o 
  -2   1   3     3889.63     3991.89     96.37 o 
  -1   1   3     2359.89     2217.65     78.29 o 
   0   1   3     4909.67     4731.47    100.86 o 
   1   1   3     1378.90     1326.02     29.20 o 
   2   1   3      449.34      405.97     12.59 o 
   3   1   3     5970.35     5769.54    132.75 o 
   4   1   3     9716.72    10103.13    195.94 o 
   5   1   3      781.72      799.13     23.51 o 
   6   1   3      297.41      293.10     14.22 o 
   7   1   3     2409.14     2490.01    106.76 o 
   8   1   3      800.15      827.43     54.59 o 
   9   1   3      125.64      119.89     29.51 o 
  10   1   3      181.83      185.88     33.93 o 
  11   1   3       12.34       16.92     23.46 o 
 -13   2   3        3.14       -7.03     19.67 o 
 -12   2   3        0.11      -17.90     11.94 o 
 -11   2   3      172.41      168.52     21.53 o 
 -10   2   3      228.28      221.93     21.30 o 
  -9   2   3      366.65      360.11     22.76 o 
  -8   2   3      262.43      280.04     18.69 o 
  -7   2   3      272.05      244.94     16.20 o 
  -6   2   3     4002.89     3844.79     97.69 o 
  -5   2   3     8121.25     8121.95    191.00 o 
  -4   2   3     2218.89     2163.65     54.31 o 
  -3   2   3     3140.63     3120.64    135.21 o 
  -2   2   3     6633.77     7222.34    232.85 o 
  -1   2   3     5393.91     5209.73    124.96 o 
   0   2   3     7233.18     7490.53    144.19 o 
   1   2   3     1556.82     1688.59     36.90 o 
   2   2   3      203.73      278.41     10.67 o 
   3   2   3     6914.85     6902.87    135.86 o 
   4   2   3     6949.62     6712.59    133.41 o 
   5   2   3       29.75       17.91      5.96 o 
   6   2   3      299.44      229.87     18.03 o 
   7   2   3      181.80      232.31     31.18 o 
   8   2   3       31.02       27.49     19.23 o 
   9   2   3      127.25      101.30     26.41 o 
  10   2   3      477.21      380.32     41.60 o 
 -13   3   3       11.96        2.45     13.69 o 
 -12   3   3       57.59       56.28     16.42 o 
 -11   3   3     1596.98     1879.82    119.91 o 
 -10   3   3     2594.03     3027.20     94.69 o 
  -9   3   3      544.60      585.79     28.61 o 
  -8   3   3      412.72      432.25     25.52 o 
  -7   3   3     5258.89     5406.05    143.30 o 
  -6   3   3     5259.49     5205.20    105.25 o 
  -5   3   3     5060.10     5020.02    100.44 o 
  -4   3   3      961.73     1077.78     25.50 o 
  -3   3   3      536.50      548.26     20.07 o 
  -2   3   3      968.79      962.11     29.73 o 
  -1   3   3     5616.69     6027.62    117.83 o 
   0   3   3     3012.44     3485.88    133.85 o 
   1   3   3     2593.93     2838.62     59.45 o 
   2   3   3      496.03      448.21     21.10 o 
   3   3   3        7.27        3.30      4.62 o 
   4   3   3       40.21       27.65     17.95 o 
   5   3   3     1035.64      966.20     52.37 o 
   6   3   3     2009.94     1814.79     59.06 o 
   7   3   3      201.46      142.81     27.88 o 
   8   3   3        7.28      -23.97     15.98 o 
   9   3   3      281.26      330.21     42.64 o 
 -13   4   3       28.70       23.85     16.24 o 
 -12   4   3      203.62      251.31     26.30 o 
 -11   4   3     2575.63     3077.56     93.62 o 
 -10   4   3     2456.74     2827.17    175.58 o 
  -9   4   3        0.73       -6.46      8.21 o 
  -8   4   3      112.78      129.94     13.97 o 
  -7   4   3     2920.66     3232.25     69.82 o 
  -6   4   3     2046.96     1950.93     44.75 o 
  -5   4   3      248.35      262.17     14.32 o 
  -4   4   3      429.24      399.94     17.91 o 
  -3   4   3       10.31       12.05      4.06 o 
  -2   4   3       95.53       94.84      7.22 o 
  -1   4   3     5073.68     5337.12    106.20 o 
   0   4   3     1829.60     1739.28     39.33 o 
   1   4   3      393.31      326.11     12.52 o 
   2   4   3     1398.53     1411.94     39.04 o 
   3   4   3      436.67      452.71     22.42 o 
   4   4   3     2332.98     2380.12     71.19 o 
   5   4   3     1337.14     1287.26     46.49 o 
   6   4   3       41.53       27.16     12.96 o 
   7   4   3      196.04      212.49     33.24 o 
   8   4   3     1024.83      992.32     64.13 o 
   9   4   3      341.88      334.79     38.90 o 
 -14   5   3       97.30       76.22     33.14 o 
 -13   5   3       13.03       -1.08     21.78 o 
 -12   5   3      119.46      133.45     21.27 o 
 -11   5   3      969.92     1156.02     48.23 o 
 -10   5   3       39.01       29.84     19.50 o 
  -9   5   3      219.14      190.64     30.83 o 
  -8   5   3        0.23       -2.98      6.75 o 
  -7   5   3      149.87      152.24     10.36 o 
  -6   5   3     2509.91     2797.69     76.61 o 
  -5   5   3      725.95      690.45     26.82 o 
  -4   5   3     1673.63     1775.50     52.28 o 
  -3   5   3       12.93        9.63      4.52 o 
  -2   5   3      790.82      780.10     25.99 o 
  -1   5   3     5030.43     5350.02    107.59 o 
   0   5   3     1455.52     1494.14     35.98 o 
   1   5   3     1240.79     1201.63     30.63 o 
   2   5   3     1086.88     1058.85     38.41 o 
   3   5   3     1945.58     1855.50     59.14 o 
   4   5   3      936.00      896.20     36.95 o 
   5   5   3      333.92      293.60     22.16 o 
   6   5   3       11.39       -0.18     12.45 o 
   7   5   3      278.36      267.42     37.77 o 
   8   5   3      597.30      507.98     47.21 o 
 -13   6   3       31.94       -1.23     22.67 o 
 -12   6   3       89.56      115.32     31.72 o 
 -11   6   3      139.43      104.84     31.67 o 
 -10   6   3      222.14      229.70     32.65 o 
  -9   6   3      624.74      655.93     30.40 o 
  -8   6   3      973.95      881.77     53.70 o 
  -7   6   3     1627.91     1700.04     53.44 o 
  -6   6   3     1632.06     1705.17     52.80 o 
  -5   6   3      778.17      671.02     27.79 o 
  -4   6   3        2.44       -0.69      4.89 o 
  -3   6   3     1431.76     1605.91     39.00 o 
  -2   6   3     9317.22    10108.37    324.74 o 
  -1   6   3     2202.15     2372.46     53.60 o 
   0   6   3       58.87       52.62     10.31 o 
   1   6   3     1717.81     1670.53     56.92 o 
   2   6   3      311.73      263.45     19.73 o 
   3   6   3       28.57       21.44     11.86 o 
   4   6   3        9.86        8.80     10.70 o 
   5   6   3       30.56       22.95     13.71 o 
   6   6   3        2.90       -5.63     20.56 o 
   7   6   3       65.79       68.45     23.90 o 
 -13   7   3      267.45      331.25     46.52 o 
 -12   7   3     1374.21     1375.44     82.96 o 
 -11   7   3      742.75      723.23     55.91 o 
 -10   7   3       26.37       30.29     19.67 o 
  -9   7   3      338.87      319.64     34.52 o 
  -8   7   3     1624.85     1563.54     78.63 o 
  -7   7   3     1711.44     1806.45     92.11 o 
  -6   7   3      497.74      491.27     24.97 o 
  -5   7   3       63.48       53.93     11.06 o 
  -4   7   3      845.06      853.69     33.96 o 
  -3   7   3     2629.28     2610.83     74.78 o 
  -2   7   3      535.59      535.98     19.93 o 
  -1   7   3      382.70      386.47     22.08 o 
   0   7   3       34.85       15.24     12.66 o 
   1   7   3        0.42       -0.60      9.83 o 
   2   7   3       18.24       -3.48     10.41 o 
   3   7   3      125.54      126.62     25.87 o 
   4   7   3      471.49      474.62     29.23 o 
   5   7   3       32.61       33.96     15.80 o 
   6   7   3       24.78       21.68     15.92 o 
 -13   8   3      952.27     1101.49     77.11 o 
 -12   8   3      499.42      505.53     50.75 o 
 -11   8   3        1.62       -1.03     17.36 o 
 -10   8   3      274.37      212.00     34.57 o 
  -9   8   3      353.69      285.96     34.18 o 
  -8   8   3       44.15       33.93     18.10 o 
  -7   8   3      442.02      435.73     35.46 o 
  -6   8   3       33.23       11.60     13.50 o 
  -5   8   3        0.08       -3.46      8.59 o 
  -4   8   3      532.32      548.38     27.63 o 
  -3   8   3       86.35       76.36     13.57 o 
  -2   8   3     1053.76     1006.87     59.80 o 
  -1   8   3      128.01      117.38     24.98 o 
   0   8   3      176.26      161.79     29.55 o 
   1   8   3      135.45      131.78     28.50 o 
   2   8   3     1286.91     1310.77     50.79 o 
   3   8   3      512.16      516.92     30.97 o 
   4   8   3       50.53       33.96     17.95 o 
   5   8   3      164.93      148.00     23.26 o 
 -13   9   3      136.72      118.91     35.26 o 
 -12   9   3        3.86       -1.62     22.42 o 
 -11   9   3       10.93       -8.36     21.83 o 
 -10   9   3       28.44       15.54     20.56 o 
  -9   9   3       68.04       56.01     22.62 o 
  -8   9   3      153.35      121.46     27.00 o 
  -7   9   3      573.47      631.71     32.36 o 
  -6   9   3       88.11       96.58     16.42 o 
  -5   9   3       52.67       29.80     26.90 o 
  -4   9   3     1863.75     1847.06     61.57 o 
  -3   9   3     3135.95     3321.28    143.94 o 
  -2   9   3       29.41       30.44     20.46 o 
  -1   9   3      261.94      282.96     38.70 o 
   0   9   3      484.41      472.63     44.41 o 
   1   9   3      911.93      866.08     62.99 o 
   2   9   3      508.25      560.50     50.45 o 
   3   9   3        2.90        7.13     21.44 o 
 -12  10   3       99.31      111.33     32.55 o 
 -11  10   3       15.65       17.46     21.34 o 
 -10  10   3       47.68        3.84     20.60 o 
  -9  10   3      304.66      355.93     41.11 o 
  -8  10   3     1348.78     1365.66     77.06 o 
  -7  10   3      555.19      624.67     34.35 o 
  -6  10   3        8.77       -6.42     12.05 o 
  -5  10   3      153.08      189.82     31.03 o 
  -4  10   3     1005.24      948.06     62.99 o 
  -3  10   3      887.20     1028.85     66.04 o 
  -2  10   3       25.52       22.33     20.41 o 
  -1  10   3      189.73      212.88     37.52 o 
   0  10   3      140.10      138.43     32.16 o 
   1  10   3      913.32      930.31     68.11 o 
   2  10   3        1.02      -20.65     22.52 o 
 -11  11   3       57.24       22.37     25.82 o 
 -10  11   3       99.09       94.91     29.16 o 
  -9  11   3      620.14      689.30     56.06 o 
  -8  11   3      191.42      218.93     36.64 o 
  -7  11   3       12.05       -0.13     12.85 o 
  -6  11   3      165.52      165.92     33.19 o 
  -5  11   3      364.12      304.89     37.67 o 
  -4  11   3       69.53       91.02     27.24 o 
  -3  11   3       11.86       15.98     20.36 o 
  -2  11   3       32.03       34.62     23.21 o 
  -1  11   3       13.67        6.05     22.33 o 
   0  11   3       17.93        3.44     23.95 o 
  -9  12   3      162.95      184.16     36.69 o 
  -7  12   3       13.53       13.08     22.42 o 
  -6  12   3        0.84      -19.47     22.08 o 
  -5  12   3       23.39        0.74     23.26 o 
  -4  12   3        0.83        9.00     22.72 o 
  -3  12   3        1.05      -11.36     21.44 o 
  -2  12   3      266.81      288.42     43.72 o 
   0 -13   4      256.95      248.58     38.16 o 
   1 -13   4       95.91       96.88     28.37 o 
   2 -13   4        2.00       -3.29     17.51 o 
   3 -13   4       22.30       19.67     20.16 o 
   4 -13   4        8.18       -4.03     17.36 o 
   5 -13   4       41.55       43.42     21.49 o 
   6 -13   4       13.32       24.88     20.90 o 
   8 -13   4       36.29       11.26      9.44 o 
  -2 -12   4        0.33      -23.85     19.67 o 
  -1 -12   4       23.98       30.73     22.23 o 
   0 -12   4        0.72      -14.46     17.85 o 
   1 -12   4       69.09       42.78     21.10 o 
   2 -12   4      209.00      188.98     31.67 o 
   3 -12   4       67.52       39.93     22.03 o 
   4 -12   4       17.83       14.26     19.47 o 
   5 -12   4      734.35      735.37     53.21 o 
   6 -12   4      302.82      171.62     20.11 o 
   8 -12   4      164.09      142.17     30.83 o 
   9 -12   4      556.70      631.12     54.39 o 
  10 -12   4      406.94      482.86     49.42 o 
  -4 -11   4      113.10      142.31     36.14 o 
  -3 -11   4       24.26       17.46     23.16 o 
  -2 -11   4       91.45       85.27     28.52 o 
  -1 -11   4      446.04      470.41     43.08 o 
   0 -11   4      661.89      676.61     51.04 o 
   1 -11   4      703.99      624.33     46.91 o 
   2 -11   4      216.44      239.14     32.26 o 
   3 -11   4       43.32       53.90     22.18 o 
   4 -11   4      603.10      606.83     48.19 o 
   5 -11   4     1120.55      932.91     49.13 o 
   7 -11   4        0.30      -17.11     18.10 o 
   8 -11   4       23.41      -11.31     19.72 o 
   9 -11   4      651.40      589.67     50.85 o 
  10 -11   4      259.47      251.73     40.32 o 
  11 -11   4      131.03      112.07     31.57 o 
  -5 -10   4      588.27      681.82     59.06 o 
  -4 -10   4      131.06      146.59     35.16 o 
  -3 -10   4      162.04      223.80     35.36 o 
  -2 -10   4      132.19      121.61     28.52 o 
  -1 -10   4     1755.45     1742.74     88.71 o 
   0 -10   4      742.79      739.75     51.09 o 
   1 -10   4       83.04       64.47     21.78 o 
   2 -10   4        7.38       -0.69     14.85 o 
   3 -10   4      690.43      559.67     42.88 o 
   4 -10   4      978.15      872.33     47.65 o 
   6 -10   4        1.09      -19.25     12.83 o 
   7 -10   4       88.47       83.89     22.82 o 
   8 -10   4       11.11      -10.62     18.15 o 
   9 -10   4       97.98       83.99     27.05 o 
  10 -10   4       40.42       50.11     23.51 o 
  11 -10   4      381.77      359.47     42.68 o 
  12 -10   4       47.34       29.36     27.24 o 
  -6  -9   4      700.77      804.22     62.35 o 
  -5  -9   4      437.21      504.59     48.00 o 
  -4  -9   4      364.38      414.80     42.49 o 
  -3  -9   4        1.30       -5.02     20.36 o 
  -2  -9   4      207.67      239.39     33.00 o 
  -1  -9   4      965.85      982.73     58.42 o 
   0  -9   4      635.63      604.86     43.62 o 
   1  -9   4       39.49       50.70     17.90 o 
   2  -9   4       34.55       37.06     10.79 o 
   3  -9   4        6.12      -10.23      9.74 o 
   4  -9   4        0.07       -1.48      9.59 o 
   5  -9   4       98.05       58.96     17.31 o 
   6  -9   4      442.39      372.31     33.54 o 
   7  -9   4      661.88      688.26     47.85 o 
   8  -9   4      546.09      435.60     39.49 o 
   9  -9   4      303.73      280.65     34.23 o 
  10  -9   4       59.50       57.24     23.65 o 
  11  -9   4      461.17      443.81     45.93 o 
  12  -9   4      419.02      440.32     48.34 o 
  -7  -8   4      252.33      233.58     38.85 o 
  -6  -8   4       93.49       86.89     27.88 o 
  -5  -8   4      183.06      179.59     32.51 o 
  -4  -8   4        9.30       -4.82     17.60 o 
  -3  -8   4       38.84       23.51     20.46 o 
  -2  -8   4        1.53       10.38     16.62 o 
  -1  -8   4      107.97      108.33     20.95 o 
   0  -8   4      864.75      875.43     51.39 o 
   1  -8   4       73.82       81.37     11.70 o 
   2  -8   4      643.93      688.21     38.85 o 
   3  -8   4     3453.03     3595.53    131.54 o 
   4  -8   4     1713.64     1512.15     66.24 o 
   5  -8   4       10.75       -8.51     10.08 o 
   6  -8   4      524.99      502.58     37.32 o 
   7  -8   4     2977.87     3011.03    122.55 o 
   9  -8   4      129.81      151.41     28.96 o 
  10  -8   4       33.66       33.88     22.77 o 
  11  -8   4      180.21      193.16     38.06 o 
  -8  -7   4       25.33       12.10     19.23 o 
  -7  -7   4      147.22      144.33     33.64 o 
  -6  -7   4      310.11      270.61     34.32 o 
  -5  -7   4       77.67       47.16     23.01 o 
  -4  -7   4       86.77       81.58     24.24 o 
  -3  -7   4     1663.29     1810.16     86.35 o 
  -2  -7   4     3754.06     3908.78    152.74 o 
  -1  -7   4     1232.64     1180.32     60.83 o 
   0  -7   4      895.22      959.71     32.21 o 
   1  -7   4     1880.21     2169.80     61.62 o 
   2  -7   4     2849.91     3048.79    112.12 o 
   3  -7   4     7068.54     7182.65    241.01 o 
   5  -7   4      231.09      202.16     23.41 o 
   6  -7   4      640.85      551.85     38.55 o 
   7  -7   4     3155.01     2959.44    119.94 o 
   8  -7   4      821.14      683.30     46.57 o 
   9  -7   4      238.37      232.16     32.16 o 
  10  -7   4      195.11      158.51     22.01 o 
  11  -7   4      291.71      289.74     36.09 o 
  12  -7   4      165.91      115.80     19.74 o 
  -9  -6   4       16.84        3.25     20.31 o 
  -8  -6   4      178.31      144.63     29.90 o 
  -7  -6   4     1767.18     1780.16     90.83 o 
  -6  -6   4     1255.35     1300.70     71.89 o 
  -5  -6   4       38.58       33.19     18.83 o 
  -4  -6   4      230.57      251.19     32.11 o 
  -3  -6   4     4895.21     5248.82    195.57 o 
  -2  -6   4     4667.27     4954.30    183.72 o 
  -1  -6   4     1017.78      900.34     28.97 o 
   0  -6   4      855.05      820.16     28.15 o 
   1  -6   4      108.68       91.96     13.38 o 
   2  -6   4     2139.64     2157.19     83.16 o 
   3  -6   4     1386.31     1298.44     57.49 o 
   4  -6   4      511.25      435.30     29.41 o 
   5  -6   4      331.03      269.93     25.67 o 
   6  -6   4      759.05      692.05     42.93 o 
   7  -6   4      131.49      121.81     23.65 o 
   8  -6   4        1.53       -1.28      9.01 o 
   9  -6   4      703.48      677.44     34.79 o 
  10  -6   4      464.85      483.10     43.82 o 
  11  -6   4        0.39       -5.42     11.86 o 
  12  -6   4      125.37       82.20     20.17 o 
 -10  -5   4       70.54       49.72     23.85 o 
  -9  -5   4      114.42       68.11     23.41 o 
  -8  -5   4     1644.94     1542.40     81.98 o 
  -7  -5   4     1842.82     2045.86     97.12 o 
  -6  -5   4      915.09      980.66     57.54 o 
  -5  -5   4       75.23       72.48     19.08 o 
  -4  -5   4      636.12      713.69     45.04 o 
  -3  -5   4     1484.53     1261.69    136.61 o 
  -2  -5   4      524.52      478.53     18.18 o 
  -1  -5   4     1217.76     1206.96     35.53 o 
   0  -5   4        5.48        4.44      4.54 o 
   1  -5   4       21.01       13.28      7.38 o 
   2  -5   4      764.83      746.34     36.93 o 
   3  -5   4     1051.02     1110.04     50.70 o 
   4  -5   4     3682.45     3724.91    133.86 o 
   6  -5   4      137.05      129.25     15.12 o 
   7  -5   4       85.97       82.70     12.99 o 
   8  -5   4     1067.31     1095.14     59.75 o 
   9  -5   4     2025.52     2273.74    103.27 o 
  10  -5   4      675.03      706.65     37.15 o 
  11  -5   4      423.96      448.83     31.95 o 
  12  -5   4      188.97      226.30     32.43 o 
 -11  -4   4      309.58      319.94     37.08 o 
 -10  -4   4      135.76      124.71     26.90 o 
  -9  -4   4       67.55       63.98     21.64 o 
  -8  -4   4      567.13      511.43     40.72 o 
  -7  -4   4     1570.86     1550.95     76.27 o 
  -6  -4   4      172.43      197.44     26.90 o 
  -5  -4   4      507.20      516.69     35.70 o 
  -4  -4   4        0.69        2.61      5.15 o 
  -3  -4   4      135.07      135.30     22.67 o 
  -2  -4   4      328.48      339.43     32.19 o 
  -1  -4   4        1.11        6.56      3.98 o 
   0  -4   4      508.98      425.71     21.74 o 
   1  -4   4    11340.99    12083.85    384.21 o 
   2  -4   4     2747.05     3299.34    115.86 o 
   3  -4   4     1864.46     1833.71     72.39 o 
   4  -4   4     6343.86     6592.84    221.88 o 
   5  -4   4     6494.43     6672.45    163.15 o 
   6  -4   4     1813.84     1779.36     54.73 o 
   7  -4   4      323.70      351.96     21.96 o 
   8  -4   4      260.28      307.44     22.06 o 
   9  -4   4     1079.36     1176.80     46.95 o 
  10  -4   4     1147.78     1295.87     53.36 o 
  11  -4   4      200.25      219.56     25.58 o 
  12  -4   4        7.67      -18.55     16.42 o 
 -11  -3   4       88.27       64.17     24.39 o 
 -10  -3   4        7.21      -17.21     15.00 o 
  -9  -3   4      103.45      100.47     23.85 o 
  -8  -3   4      290.04      277.01     28.87 o 
  -7  -3   4      196.10      175.16     24.78 o 
  -6  -3   4        8.93        4.12      6.48 o 
  -5  -3   4     4267.75     4426.44    110.60 o 
  -4  -3   4     2940.84     2711.25     94.07 o 
  -3  -3   4      621.61      543.32     19.41 o 
  -2  -3   4     1610.26     1529.24     61.54 o 
  -1  -3   4     4310.63     4316.95    104.19 o 
   0  -3   4     9643.56     9862.48    313.15 o 
   1  -3   4     4926.45     4967.14    164.00 o 
   2  -3   4     2406.79     2519.57     90.48 o 
   3  -3   4     1574.17     1414.16     41.39 o 
   4  -3   4     4398.20     4671.80    116.15 o 
   5  -3   4     1785.58     1900.68     55.55 o 
   6  -3   4     1559.21     1469.26     53.33 o 
   7  -3   4      212.85      248.99     18.79 o 
   8  -3   4      325.08      261.73     21.04 o 
   9  -3   4      216.65      243.59     24.91 o 
  10  -3   4      356.73      386.64     28.94 o 
  11  -3   4        4.18      -19.41     12.94 o 
  12  -3   4      215.81      150.13     35.11 o 
 -12  -2   4       19.89       14.36     19.52 o 
 -11  -2   4       42.89       40.32     21.29 o 
 -10  -2   4       95.55       98.65     24.05 o 
  -9  -2   4     1411.56     1323.42     69.29 o 
  -8  -2   4     1687.12     1606.32     75.48 o 
  -7  -2   4      529.37      538.86     31.52 o 
  -6  -2   4     2270.14     2320.11     64.58 o 
  -5  -2   4     4998.32     4890.95    120.65 o 
  -4  -2   4     6113.89     5696.32    210.15 o 
  -3  -2   4     3862.94     3719.98    136.91 o 
  -2  -2   4     4880.11     4578.74    136.95 o 
  -1  -2   4       29.65       24.78      5.80 o 
   0  -2   4    10586.69    10652.24    337.20 o 
   2  -2   4       35.93       44.38      5.77 o 
   3  -2   4     1023.37     1148.38     34.74 o 
   4  -2   4      873.40      821.94     60.22 o 
   5  -2   4        2.05        1.03      9.39 o 
   6  -2   4       11.59        0.12      8.00 o 
   7  -2   4      915.53      924.17     40.52 o 
   8  -2   4     1245.94     1314.19     48.12 o 
   9  -2   4        2.22      -18.20     15.69 o 
  10  -2   4       53.83       36.06     17.01 o 
  11  -2   4      248.39      234.81     39.39 o 
  12  -2   4      600.40      713.24     60.14 o 
 -12  -1   4      249.53      232.11     34.13 o 
 -11  -1   4       54.47       61.91     21.59 o 
 -10  -1   4     1092.84     1055.11     60.78 o 
  -9  -1   4     3973.34     3866.73    152.30 o 
  -8  -1   4     1268.57     1281.02     64.57 o 
  -7  -1   4      638.93      651.98     55.84 o 
  -6  -1   4     2264.02     2125.26     75.04 o 
  -5  -1   4     2128.65     2143.22     74.08 o 
  -4  -1   4     2539.10     2929.87    110.47 o 
  -3  -1   4      317.01      264.89     12.15 o 
  -2  -1   4    20630.79    20803.98    615.21 o 
  -1  -1   4      423.00      403.39     20.11 o 
   0  -1   4     1071.75      965.22     37.91 o 
   1  -1   4      308.18      347.52     16.42 o 
   2  -1   4     2492.95     2392.24     50.17 o 
   3  -1   4     8514.15     8392.75    217.08 o 
   4  -1   4     1453.28     1412.05     33.76 o 
   5  -1   4      399.27      338.22     19.30 o 
   6  -1   4     1122.80     1135.64     38.11 o 
   7  -1   4     1947.85     1973.66     60.87 o 
   8  -1   4      515.13      555.56     33.32 o 
   9  -1   4      593.15      640.59     33.50 o 
  10  -1   4      488.91      493.43     44.80 o 
  11  -1   4      484.00      522.00     47.75 o 
 -13   0   4      516.65      540.20     48.19 o 
 -12   0   4       61.64       48.88     20.41 o 
 -11   0   4      208.83      215.59     28.08 o 
 -10   0   4      595.26      660.30     33.14 o 
  -9   0   4      767.94      732.37     33.27 o 
  -8   0   4      185.17      196.42     17.21 o 
  -7   0   4      462.37      431.56     31.60 o 
  -6   0   4      112.65       83.95     10.03 o 
  -5   0   4     1551.69     1692.21     47.43 o 
  -4   0   4      733.48      600.16     20.92 o 
  -3   0   4     2353.75     2204.42     55.79 o 
  -2   0   4       14.02       67.25     14.02 o 
  -1   0   4     8064.23     7396.73    174.32 o 
   0   0   4        8.61        8.73      2.68 o 
   1   0   4     2361.23     2328.32     48.36 o 
   2   0   4     6746.85     6868.36    133.51 o 
   3   0   4     2354.82     2203.12     47.89 o 
   4   0   4      330.33      280.60     20.41 o 
   5   0   4     1756.17     1844.38     43.59 o 
   6   0   4     2576.95     2562.90     60.36 o 
   7   0   4      178.23      192.35     17.85 o 
   8   0   4     1135.59     1220.39     67.47 o 
   9   0   4      342.06      330.21     37.96 o 
  10   0   4      517.98      550.57     46.62 o 
  11   0   4       22.06       35.26     25.67 o 
 -13   1   4        1.48      -13.23     18.24 o 
 -12   1   4       15.23       12.34     18.54 o 
 -11   1   4       18.52       -0.18     11.55 o 
 -10   1   4      212.01      179.88     20.73 o 
  -9   1   4        8.23        3.39      9.97 o 
  -8   1   4      387.51      368.92     20.86 o 
  -7   1   4      664.57      754.22     29.43 o 
  -6   1   4     1656.69     1645.61     48.17 o 
  -5   1   4      333.17      276.35     27.22 o 
  -4   1   4     1505.13     1534.01     59.06 o 
  -3   1   4     9429.26    10078.24    192.63 o 
  -2   1   4    24401.43    23892.32    928.95 o 
  -1   1   4     6454.98     6680.01    306.95 o 
   0   1   4     2320.06     2348.24     48.47 o 
   1   1   4     2395.64     2500.51     51.96 o 
   2   1   4      938.05      804.15     21.06 o 
   3   1   4     4000.09     4101.48     83.89 o 
   4   1   4     3387.45     3526.86     74.42 o 
   5   1   4      644.58      748.59     23.05 o 
   6   1   4      182.60      148.32     18.21 o 
   7   1   4      767.82      820.94     51.83 o 
   8   1   4        4.98      -14.70     15.93 o 
   9   1   4        0.49      -14.06     19.72 o 
  10   1   4        8.40       12.54     23.11 o 
 -13   2   4       59.10       71.01     25.08 o 
 -12   2   4       29.94       29.88     14.16 o 
 -11   2   4      626.96      667.06     34.36 o 
 -10   2   4      918.50      940.62     61.52 o 
  -9   2   4     1298.14     1472.15     63.73 o 
  -8   2   4      512.56      599.89     27.56 o 
  -7   2   4      524.13      487.45     56.45 o 
  -6   2   4     4724.74     4709.55    236.02 o 
  -5   2   4    11012.53    11271.75    216.68 o 
  -4   2   4      768.31      756.76     35.97 o 
  -3   2   4     3460.46     3516.96    119.91 o 
  -2   2   4    15281.48    15346.16    422.10 o 
  -1   2   4     2241.24     2173.41     65.92 o 
   0   2   4     2948.18     3151.23    105.72 o 
   1   2   4      327.68      343.23     12.07 o 
   2   2   4      174.64      167.10     10.69 o 
   3   2   4      782.87      830.65     23.47 o 
   4   2   4      683.45      712.29     22.14 o 
   5   2   4       30.03       20.58      6.89 o 
   6   2   4     1332.36     1300.99     46.02 o 
   7   2   4     1303.09     1451.96     75.44 o 
   8   2   4        2.47      -14.85     17.70 o 
   9   2   4      233.42      226.16     36.88 o 
  10   2   4      491.62      459.20     47.01 o 
 -13   3   4      128.76      118.14     21.30 o 
 -12   3   4      605.24      657.41     68.45 o 
 -11   3   4     1569.95     1818.17     63.93 o 
 -10   3   4     1925.14     2084.77     67.65 o 
  -9   3   4      162.87      175.04     17.15 o 
  -8   3   4      266.98      269.62     17.87 o 
  -7   3   4     2208.92     2284.31     64.20 o 
  -6   3   4     2629.58     2428.88     53.37 o 
  -5   3   4      184.46      172.52     12.72 o 
  -4   3   4      138.18      142.59     11.68 o 
  -3   3   4      194.52      178.76     16.20 o 
  -2   3   4      771.66      799.94     26.88 o 
  -1   3   4      385.55      362.95     19.44 o 
   0   3   4     1787.49     1751.70     39.20 o 
   1   3   4     1630.10     1755.81     53.33 o 
   2   3   4      851.94      823.93     23.14 o 
   3   3   4      423.59      398.09     15.44 o 
   4   3   4     2009.38     1901.65     58.75 o 
   5   3   4     1023.17      941.37     37.07 o 
   6   3   4      990.91     1024.64     40.63 o 
   7   3   4      787.80      881.97     55.81 o 
   8   3   4      350.80      382.54     40.72 o 
   9   3   4      157.97      208.21     37.37 o 
 -13   4   4       63.30       67.03     30.64 o 
 -12   4   4       54.67       57.98     17.59 o 
 -11   4   4      676.78      770.55     38.38 o 
 -10   4   4      283.06      288.44     23.57 o 
  -9   4   4      113.18       81.98     13.67 o 
  -8   4   4       11.94       -2.74      6.43 o 
  -7   4   4      779.48      803.75     23.72 o 
  -6   4   4       94.12       90.80      7.77 o 
  -5   4   4     2786.73     3029.04     80.81 o 
  -4   4   4      298.38      295.81     15.75 o 
  -3   4   4     1923.24     1933.19     65.28 o 
  -2   4   4     1363.51     1499.23     44.68 o 
  -1   4   4     1224.63     1265.52     56.27 o 
   0   4   4      206.30      188.24     12.54 o 
   1   4   4      931.45      900.50     24.51 o 
   2   4   4     1441.05     1294.71     32.71 o 
   3   4   4     2654.98     2667.43     77.19 o 
   4   4   4      816.79      764.39     32.55 o 
   5   4   4       60.82       46.36     13.35 o 
   6   4   4      515.08      503.09     28.43 o 
   7   4   4      357.62      365.33     38.65 o 
   8   4   4      649.18      626.01     50.26 o 
 -13   5   4        7.43        7.13     23.56 o 
 -12   5   4       11.04        8.21     21.49 o 
 -11   5   4       14.34       -1.77     20.26 o 
 -10   5   4       74.92       63.78     22.77 o 
  -9   5   4      387.70      356.14     28.15 o 
  -8   5   4      657.27      654.09     28.27 o 
  -7   5   4     1783.91     1944.34     58.55 o 
  -6   5   4     2485.30     2429.96     74.40 o 
  -5   5   4     1001.19      939.82     33.44 o 
  -4   5   4     1258.21     1427.13     44.99 o 
  -3   5   4      826.60      750.71     41.72 o 
  -2   5   4     2948.13     3082.02     82.50 o 
  -1   5   4     4499.16     4696.50    131.67 o 
   0   5   4      442.72      432.23     17.69 o 
   1   5   4      286.06      253.86     16.42 o 
   2   5   4     1254.38     1263.45     58.22 o 
   3   5   4     2233.30     2211.26     68.08 o 
   4   5   4      240.63      251.40     19.66 o 
   5   5   4       69.76       58.28     14.48 o 
   6   5   4       14.18        4.38     21.15 o 
   7   5   4      214.50      237.27     36.98 o 
 -13   6   4       76.23       54.59     26.26 o 
 -12   6   4      453.59      489.10     49.96 o 
 -11   6   4     1607.12     1613.95     87.53 o 
 -10   6   4      636.52      602.55     47.06 o 
  -9   6   4      206.24      146.64     26.31 o 
  -8   6   4     1711.95     1730.98     82.57 o 
  -7   6   4     2594.90     2824.83    104.62 o 
  -6   6   4     1241.46     1231.07     42.42 o 
  -5   6   4      519.01      523.21     25.47 o 
  -4   6   4      146.53      142.86     24.86 o 
  -3   6   4     1079.89     1011.78     36.75 o 
  -2   6   4     2791.41     2721.12     64.48 o 
  -1   6   4      132.26      149.12     17.99 o 
   0   6   4      118.62      125.35     13.10 o 
   1   6   4        0.33       -7.53      8.02 o 
   2   6   4       55.78       31.99     16.87 o 
   3   6   4       49.78       43.18     12.69 o 
   4   6   4      102.51      119.22     17.70 o 
   5   6   4     1147.05     1177.32     48.41 o 
   6   6   4       12.59       -2.10     13.80 o 
 -13   7   4      126.15      159.62     36.05 o 
 -12   7   4     1401.86     1466.57     86.21 o 
 -11   7   4      486.11      575.40     49.77 o 
 -10   7   4       21.04       12.74     16.87 o 
  -9   7   4      128.89      143.45     27.44 o 
  -8   7   4      665.52      721.15     32.36 o 
  -7   7   4      763.36      722.21     37.13 o 
  -6   7   4      216.16      185.49     30.96 o 
  -5   7   4      296.81      276.54     19.21 o 
  -4   7   4      126.39      101.59     14.14 o 
  -3   7   4      861.62      845.67     37.05 o 
  -2   7   4       53.23       43.78     11.13 o 
  -1   7   4       70.79       71.65     20.16 o 
   0   7   4      370.03      339.95     33.83 o 
   1   7   4      326.42      310.47     23.63 o 
   2   7   4      294.98      256.90     20.51 o 
   3   7   4      200.44      202.47     21.39 o 
   4   7   4      958.65      939.15     43.03 o 
   5   7   4      300.28      293.75     25.70 o 
 -13   8   4      353.23      330.95     47.85 o 
 -12   8   4      305.32      281.14     44.80 o 
 -11   8   4       30.07       11.75     19.33 o 
 -10   8   4        3.55       17.70     19.87 o 
  -9   8   4        9.61      -14.31     15.10 o 
  -8   8   4      198.38      180.67     18.52 o 
  -7   8   4        0.11      -11.44      9.23 o 
  -6   8   4       38.80       13.97     11.07 o 
  -5   8   4      928.63      884.97     37.32 o 
  -4   8   4      257.34      334.38     24.98 o 
  -3   8   4      823.34      903.22     37.18 o 
  -2   8   4      228.09      268.35     31.32 o 
  -1   8   4      394.73      419.91     39.00 o 
   0   8   4     1219.11     1208.74     70.22 o 
   1   8   4     1562.67     1475.07     81.24 o 
   2   8   4      494.10      465.40     43.82 o 
   3   8   4      115.99      115.42     30.69 o 
   4   8   4       44.46       26.01     22.08 o 
 -12   9   4       50.39       48.54     28.33 o 
 -11   9   4        9.54       -5.75     19.77 o 
 -10   9   4       40.18       25.33     21.83 o 
  -9   9   4      238.09      299.38     40.96 o 
  -8   9   4      863.67      919.49     40.44 o 
  -7   9   4     1201.76     1305.00     49.97 o 
  -6   9   4       27.05       12.62     13.07 o 
  -5   9   4       10.20       -4.49     11.79 o 
  -4   9   4     2688.48     2838.13    126.68 o 
  -3   9   4     1646.62     1761.82     90.14 o 
  -2   9   4       60.92       56.99     22.77 o 
  -1   9   4        9.79      -12.15     17.21 o 
   0   9   4      468.62      473.02     44.75 o 
   1   9   4      614.94      647.50     53.45 o 
   2   9   4       50.17       29.21     24.78 o 
   3   9   4      252.61      307.69     45.34 o 
 -12  10   4      184.20      190.46     38.26 o 
 -11  10   4       16.64       11.16     24.54 o 
 -10  10   4      211.55      214.16     39.54 o 
  -9  10   4     1226.05     1312.89     77.99 o 
  -8  10   4      704.84      814.46     39.91 o 
  -7  10   4        6.15        0.02     12.38 o 
  -6  10   4        3.74       -0.77     12.33 o 
  -5  10   4      483.37      509.36     44.16 o 
  -4  10   4      375.81      448.48     42.54 o 
  -3  10   4      481.78      437.37     42.19 o 
  -2  10   4       74.59       78.73     25.72 o 
  -1  10   4      204.12      153.13     32.46 o 
   0  10   4      121.33       89.40     30.00 o 
   1  10   4      256.89      244.26     40.37 o 
 -11  11   4        2.85      -11.51     23.46 o 
 -10  11   4       66.55       66.44     27.10 o 
  -9  11   4      197.89      201.33     38.46 o 
  -8  11   4      107.71       70.91     27.69 o 
  -7  11   4       18.43       19.47     14.89 o 
  -6  11   4        0.61       -2.36     17.41 o 
  -5  11   4      254.90      239.39     37.32 o 
  -4  11   4       11.91       14.70     21.29 o 
  -3  11   4      104.16      135.04     32.06 o 
  -2  11   4       48.87       39.00     25.72 o 
  -1  11   4       64.15       76.22     29.16 o 
  -7  12   4       26.67       39.98     23.90 o 
  -6  12   4        6.24        0.49     23.56 o 
  -5  12   4      239.27      259.65     39.88 o 
  -4  12   4      182.76      196.80     36.98 o 
   3 -14   5        4.31      -16.92     19.08 o 
   4 -14   5        7.56       19.97     20.11 o 
   5 -14   5       18.03       35.21     22.18 o 
   6 -14   5        2.10       15.69     18.29 o 
   0 -13   5        7.72       -0.15     21.64 o 
   1 -13   5        0.01       -2.51     19.33 o 
   2 -13   5        0.49       -1.03     16.47 o 
   3 -13   5      149.42      117.14     26.90 o 
   4 -13   5      135.14      188.15     33.34 o 
   5 -13   5       58.79       71.26     26.16 o 
   7 -13   5       61.78       35.01     14.31 o 
   8 -13   5       83.97       54.98     14.95 o 
   9 -13   5      128.15       60.24     14.46 o 
  -2 -12   5        0.32      -12.15     20.46 o 
  -1 -12   5      122.58       68.45     26.80 o 
   0 -12   5      384.31      444.89     43.77 o 
   1 -12   5      162.88      183.38     32.95 o 
   2 -12   5      197.92      169.46     32.06 o 
   3 -12   5      160.25      195.03     33.29 o 
   4 -12   5      458.35      505.48     46.72 o 
   6 -12   5      187.27      129.97     21.05 o 
   7 -12   5        0.53       -0.98     10.82 o 
   8 -12   5      105.54       43.23     14.06 o 
   9 -12   5      499.37      291.17     26.11 o 
  10 -12   5      155.43       65.31     15.98 o 
  -4 -11   5      234.58      237.81     41.70 o 
  -3 -11   5        5.58      -16.33     18.83 o 
  -2 -11   5      105.81       95.60     29.21 o 
  -1 -11   5     1304.71     1335.76     77.01 o 
   0 -11   5     1508.05     1430.62     77.70 o 
   1 -11   5        1.33        2.11     17.70 o 
   2 -11   5        9.11        7.92     18.39 o 
   3 -11   5      372.95      346.93     38.16 o 
   4 -11   5      940.21     1012.53     55.86 o 
   5 -11   5      355.41      329.82     30.34 o 
   6 -11   5       22.73       14.16     13.42 o 
   7 -11   5      105.92       65.21     15.93 o 
   8 -11   5      103.93       73.86     16.72 o 
   9 -11   5      319.81      184.80     21.98 o 
  10 -11   5        4.51       -2.02      8.26 o 
  11 -11   5      247.75      138.68     20.51 o 
  -5 -10   5     1123.57     1348.05     84.43 o 
  -4 -10   5       47.81       38.16     24.10 o 
  -3 -10   5        1.26      -15.54     19.33 o 
  -2 -10   5       78.16       72.29     25.82 o 
  -1 -10   5     1526.58     1375.15     75.04 o 
   0 -10   5      553.88      482.07     40.82 o 
   1 -10   5      121.71       69.39     22.13 o 
   2 -10   5      173.11      128.99     26.01 o 
   3 -10   5      595.39      613.42     41.41 o 
   4 -10   5      707.12      670.51     42.29 o 
   5 -10   5       34.79       20.26     14.65 o 
   6 -10   5      475.04      359.72     31.28 o 
   7 -10   5      208.85      111.92     19.62 o 
   8 -10   5       10.08        7.47     11.06 o 
   9 -10   5      137.78       42.19     15.39 o 
  10 -10   5      261.95      186.57     24.83 o 
  -6  -9   5      439.30      499.08     49.13 o 
  -5  -9   5      871.45      890.18     63.24 o 
  -4  -9   5        0.92      -22.28     14.85 o 
  -3  -9   5      689.17      580.57     46.82 o 
  -2  -9   5      340.56      341.43     36.69 o 
  -1  -9   5     1064.80      976.43     58.62 o 
   0  -9   5       48.27       33.69     17.80 o 
   1  -9   5     1462.61     1327.89     69.63 o 
   2  -9   5      569.90      536.40     27.67 o 
   3  -9   5       17.97       15.29     12.54 o 
   4  -9   5      105.97       90.78     19.42 o 
   5  -9   5      627.40      547.13     38.01 o 
   6  -9   5     1771.69     1395.56     65.55 o 
   7  -9   5      566.23      453.84     34.91 o 
   8  -9   5      597.59      414.01     32.75 o 
   9  -9   5      419.25      324.81     29.16 o 
  10  -9   5      336.06      250.99     27.19 o 
  11  -9   5      203.02      117.68     23.56 o 
  12  -9   5      148.62       87.14     23.26 o 
  -7  -8   5        4.75       13.82     21.24 o 
  -6  -8   5       10.42      -11.80     18.93 o 
  -5  -8   5       11.01      -25.15     16.77 o 
  -4  -8   5      105.85       98.94     27.64 o 
  -3  -8   5      273.02      285.71     32.55 o 
  -2  -8   5     1774.68     1973.76     92.65 o 
  -1  -8   5      491.92      484.68     37.77 o 
   0  -8   5      626.79      638.40     43.52 o 
   1  -8   5     1413.64     1385.74     45.50 o 
   2  -8   5     1036.80     1075.13     52.91 o 
   3  -8   5     2283.74     2566.14    101.55 o 
   4  -8   5     1537.92     1616.90     72.09 o 
   5  -8   5      389.10      343.54     28.87 o 
   6  -8   5      411.45      333.17     30.88 o 
   7  -8   5     2289.82     1809.37     80.01 o 
   8  -8   5      768.93      578.75     39.68 o 
   9  -8   5      103.08       65.35     19.13 o 
  10  -8   5       94.38       53.99     18.59 o 
  11  -8   5        0.12      -14.65     13.47 o 
  12  -8   5      104.11       55.67     23.21 o 
  -8  -7   5       53.64       30.83     24.49 o 
  -7  -7   5      809.43      771.86     59.31 o 
  -6  -7   5      677.38      711.82     54.19 o 
  -5  -7   5       61.86       56.65     22.42 o 
  -4  -7   5      582.99      631.66     46.23 o 
  -3  -7   5     2914.73     2943.95    123.87 o 
  -2  -7   5     3707.16     3698.60    146.05 o 
  -1  -7   5      926.74      849.78     29.72 o 
   0  -7   5       81.48       95.25     14.90 o 
   1  -7   5      231.18      230.98     20.70 o 
   2  -7   5     2904.85     3079.68    114.63 o 
   3  -7   5     1332.76     1293.42     59.95 o 
   4  -7   5      174.33      140.05     19.92 o 
   5  -7   5       77.67       43.72     15.64 o 
   6  -7   5      470.16      422.52     32.90 o 
   7  -7   5       83.51       66.58     18.29 o 
   8  -7   5       13.96        4.77     13.67 o 
   9  -7   5      207.92      164.05     27.14 o 
  10  -7   5      288.08      259.85     24.41 o 
  11  -7   5        0.14       -9.54     13.65 o 
  12  -7   5        0.95       -4.74     14.63 o 
  -9  -6   5       12.32       -6.59     18.49 o 
  -8  -6   5      777.59      711.42     53.99 o 
  -6  -6   5      468.39      484.23     43.27 o 
  -5  -6   5        9.69      -10.57     15.69 o 
  -4  -6   5      844.61      871.93     53.26 o 
  -3  -6   5     4018.65     3961.40    153.77 o 
  -2  -6   5     2647.67     2441.16     65.61 o 
  -1  -6   5       98.79      130.79     10.91 o 
   0  -6   5     1730.98     1784.50     64.47 o 
   1  -6   5      485.35      457.68     28.03 o 
   2  -6   5     4030.38     4649.37    161.59 o 
   3  -6   5       31.18       22.47     10.57 o 
   4  -6   5     1477.27     1519.53     67.27 o 
   5  -6   5       25.81        9.05     12.34 o 
   6  -6   5       12.08       -5.31     11.02 o 
   7  -6   5      212.36      166.90     26.36 o 
   8  -6   5      585.90      566.29     30.18 o 
   9  -6   5      523.80      461.93     28.59 o 
  10  -6   5      443.94      407.66     28.93 o 
  11  -6   5      312.35      294.15     25.85 o 
  12  -6   5      410.78      461.18     33.67 o 
 -10  -5   5        0.59      -20.60     15.59 o 
  -9  -5   5      183.83      172.26     32.85 o 
  -8  -5   5     1502.30     1518.30     81.48 o 
  -7  -5   5     1995.51     2086.72     98.35 o 
  -6  -5   5       35.02       13.28     16.87 o 
  -5  -5   5      328.67      328.64     30.69 o 
  -4  -5   5      690.31      767.68     46.32 o 
  -3  -5   5      251.73      187.77     19.67 o 
  -2  -5   5       97.71       74.83      8.84 o 
  -1  -5   5     2294.50     2376.57    101.30 o 
   0  -5   5      420.29      316.45     20.31 o 
   1  -5   5      722.55      705.52     34.67 o 
   2  -5   5     3522.21     3788.45    133.46 o 
   3  -5   5     3988.65     4249.67    149.84 o 
   4  -5   5     1551.09     1484.52     65.35 o 
   5  -5   5      441.29      442.88     32.16 o 
   6  -5   5     1314.49     1340.72     47.73 o 
   7  -5   5     3374.08     3598.80     99.39 o 
   8  -5   5     1761.35     1882.21     66.29 o 
   9  -5   5      133.92      156.25     35.33 o 
  10  -5   5      400.55      404.38     28.84 o 
  11  -5   5      713.76      808.68     42.98 o 
  12  -5   5      162.50      173.78     27.88 o 
 -11  -4   5       53.13       27.05     20.95 o 
 -10  -4   5        0.97       -8.75     13.62 o 
  -9  -4   5       13.76       20.46     17.56 o 
  -8  -4   5       22.07        6.15     16.97 o 
  -7  -4   5       16.42       15.93     14.95 o 
  -6  -4   5     1166.22     1172.10     61.42 o 
  -5  -4   5      114.09      103.08     11.53 o 
  -4  -4   5      414.99      407.69     27.83 o 
  -3  -4   5      804.09      756.87     44.33 o 
  -2  -4   5     1507.47     1476.01     42.59 o 
  -1  -4   5     3830.44     3851.79     98.60 o 
   0  -4   5     6851.10     7556.54    244.50 o 
   1  -4   5     4658.12     5090.72    170.30 o 
   2  -4   5     9421.18     8988.38    292.64 o 
   3  -4   5     5293.96     5518.40    187.95 o 
   4  -4   5      421.55      525.29     33.24 o 
   5  -4   5     1153.98     1210.32     41.01 o 
   6  -4   5     3133.11     3194.62     89.89 o 
   7  -4   5     1774.44     1760.59     57.08 o 
   8  -4   5       17.42       10.65     10.26 o 
   9  -4   5       12.61      -12.26     11.60 o 
  10  -4   5      428.14      431.14     29.89 o 
  11  -4   5       53.12       52.88     18.60 o 
  12  -4   5       18.66       15.80     21.54 o 
 -11  -3   5       41.45       19.57     20.31 o 
 -10  -3   5       94.63       81.48     21.64 o 
  -9  -3   5      540.81      488.90     40.47 o 
  -8  -3   5      813.30      704.79     46.18 o 
  -7  -3   5      360.90      362.28     31.92 o 
  -6  -3   5      506.56      506.45     23.18 o 
  -5  -3   5     1525.04     1517.84     45.44 o 
  -4  -3   5     6361.54     6261.73    150.68 o 
  -3  -3   5     3057.03     2673.46    118.96 o 
  -2  -3   5      837.17      802.20     28.84 o 
  -1  -3   5     3549.59     3713.11    124.91 o 
   0  -3   5     6319.17     6978.18    226.26 o 
   1  -3   5     3459.51     3509.08    120.68 o 
   2  -3   5     7019.85     7536.18    246.86 o 
   3  -3   5      507.94      504.10     21.05 o 
   4  -3   5        0.28       -7.35      7.94 o 
   5  -3   5       43.34       52.10     10.48 o 
   6  -3   5      435.21      457.40     26.95 o 
   7  -3   5      104.02       94.67     14.50 o 
   8  -3   5     1125.21     1256.36     47.75 o 
   9  -3   5      563.83      523.91     31.76 o 
  10  -3   5        1.36      -11.79     13.56 o 
  11  -3   5       18.86       11.60     22.77 o 
  12  -3   5      342.25      326.67     46.77 o 
 -12  -2   5      300.46      312.95     36.29 o 
 -11  -2   5      106.74       73.86     22.62 o 
 -10  -2   5      694.94      608.21     43.96 o 
  -9  -2   5     2410.36     2192.30     98.06 o 
  -7  -2   5     1145.78     1309.65     43.63 o 
  -6  -2   5     1213.69     1236.28     40.49 o 
  -5  -2   5      665.87      632.82     36.54 o 
  -4  -2   5     2046.58     1940.18     53.15 o 
  -3  -2   5     6955.42     6549.79    154.86 o 
  -2  -2   5      892.59      978.02     29.67 o 
  -1  -2   5     3538.60     3664.38    123.53 o 
   0  -2   5     3001.66     3053.56    105.04 o 
   1  -2   5        4.95       12.05      6.05 o 
   2  -2   5       12.24       15.47      5.49 o 
   3  -2   5      979.65      896.31     29.85 o 
   4  -2   5     8356.57     8605.20    204.46 o 
   5  -2   5     1662.31     1723.21     55.40 o 
   6  -2   5      454.16      441.55     28.99 o 
   7  -2   5      303.86      332.06     21.73 o 
   8  -2   5      768.28      833.58     37.69 o 
   9  -2   5      914.76      930.84     41.86 o 
  10  -2   5      354.76      370.57     27.30 o 
  11  -2   5      245.86      300.51     44.21 o 
 -12  -1   5      126.05      132.63     28.96 o 
 -11  -1   5      328.93      252.27     31.28 o 
 -10  -1   5     1102.16     1131.39     62.55 o 
  -9  -1   5     1175.13     1098.78     42.03 o 
  -8  -1   5      341.64      350.80     21.03 o 
  -7  -1   5      385.97      415.55     21.16 o 
  -6  -1   5      326.16      287.37     16.55 o 
  -5  -1   5      119.67      136.05     16.57 o 
  -4  -1   5      456.78      393.83     17.07 o 
  -3  -1   5    10381.70    10118.28    371.03 o 
  -2  -1   5        0.55       19.90     10.55 o 
  -1  -1   5       19.84       14.31      5.61 o 
   0  -1   5     1948.55     1854.22     67.62 o 
   1  -1   5     6296.50     6400.13    125.32 o 
   2  -1   5      336.95      283.74     11.13 o 
   3  -1   5     1039.52     1080.68     48.99 o 
   4  -1   5     3031.29     3162.38     67.64 o 
   5  -1   5     2682.52     2715.47     60.29 o 
   6  -1   5     1495.77     1582.18    103.81 o 
   7  -1   5       13.88       12.57     10.68 o 
   8  -1   5      930.62      926.38     39.29 o 
   9  -1   5     1351.30     1470.45     80.99 o 
  10  -1   5      326.04      361.98     41.31 o 
  11  -1   5       39.39       33.34     26.16 o 
 -13   0   5       38.11       34.62     24.88 o 
 -12   0   5        0.36      -11.80     16.97 o 
 -11   0   5       83.89       57.88     19.87 o 
 -10   0   5        3.54       -1.22     10.89 o 
  -9   0   5       46.55       16.85     12.10 o 
  -8   0   5      260.04      213.91     16.60 o 
  -7   0   5      897.87      887.85     32.88 o 
  -6   0   5     7280.10     7588.96    198.08 o 
  -5   0   5     2662.18     2590.13     68.03 o 
  -4   0   5     3776.34     3727.54    114.24 o 
  -3   0   5     5765.76     5510.04    214.58 o 
  -2   0   5     2008.28     1990.29     51.20 o 
  -1   0   5     1529.30     1499.02     41.83 o 
   0   0   5     9069.26     9716.38    186.19 o 
   1   0   5     7708.32     7822.54    151.51 o 
   2   0   5     1232.75     1117.65     27.39 o 
   3   0   5     3021.00     3239.37     68.32 o 
   4   0   5     2800.97     2957.86     64.13 o 
   5   0   5     3940.15     3994.77     84.68 o 
   6   0   5       59.19       44.02      8.37 o 
   7   0   5      148.29      137.57     16.93 o 
   8   0   5      304.76      335.62     36.93 o 
   9   0   5      317.19      280.89     39.05 o 
  10   0   5       56.60       24.54     24.64 o 
 -13   1   5      103.45       56.65     24.64 o 
 -12   1   5       41.34       53.16     20.75 o 
 -11   1   5       14.63        5.52     12.71 o 
 -10   1   5      793.26      792.24     36.75 o 
  -9   1   5     1610.59     1732.38     56.73 o 
  -8   1   5      805.25      799.55     32.13 o 
  -7   1   5      284.33      263.65     17.10 o 
  -6   1   5      201.83      218.74     58.10 o 
  -5   1   5     5765.98     5608.65    135.18 o 
  -4   1   5     4260.40     4085.97    252.10 o 
  -3   1   5     7958.08     7778.74    150.45 o 
  -2   1   5      371.80      348.57     15.28 o 
  -1   1   5      568.08      574.10     20.51 o 
   0   1   5    10115.02    10388.23    198.98 o 
   1   1   5     4536.73     4816.34     96.05 o 
   2   1   5     1601.87     1619.28     37.38 o 
   3   1   5      204.93      160.93     10.27 o 
   4   1   5     2240.05     2302.32     52.48 o 
   5   1   5       78.83       68.75      9.12 o 
   6   1   5      314.48      325.31     16.75 o 
   7   1   5      835.73      801.17     51.88 o 
   8   1   5       16.52      -25.03     17.80 o 
   9   1   5        2.45      -20.31     17.75 o 
  10   1   5      190.38      222.72     39.24 o 
 -13   2   5      168.14      191.72     24.33 o 
 -12   2   5      355.97      357.46     27.75 o 
 -11   2   5      606.37      604.78     51.27 o 
 -10   2   5     2044.45     2212.67     70.69 o 
  -9   2   5     1962.38     2308.64     70.10 o 
  -8   2   5      433.65      468.31     23.14 o 
  -7   2   5      917.08      895.02     32.41 o 
  -6   2   5     5996.27     6148.43    148.90 o 
  -5   2   5     5585.83     5826.49    116.04 o 
  -4   2   5     2855.16     2755.63     71.58 o 
  -3   2   5        0.62       24.68     18.81 o 
  -2   2   5     1567.21     1492.40     42.96 o 
  -1   2   5      197.45      185.61      7.97 o 
   0   2   5     1058.77     1148.66     36.39 o 
   1   2   5     2384.86     2514.19     54.17 o 
   2   2   5     3911.80     4213.51    105.70 o 
   3   2   5      196.53      201.38     11.48 o 
   4   2   5        5.67       -2.54      5.43 o 
   5   2   5     1473.12     1486.12     67.27 o 
   6   2   5     3637.11     3609.98    101.57 o 
   7   2   5     1059.08     1061.56     61.96 o 
   8   2   5       11.70       30.34     22.42 o 
   9   2   5      137.83      141.72     33.88 o 
 -13   3   5      146.48      153.03     35.50 o 
 -12   3   5       69.99       41.42     15.78 o 
 -11   3   5      456.09      524.77     60.93 o 
 -10   3   5      910.54      986.80     40.99 o 
  -9   3   5       63.07       55.86     11.97 o 
  -8   3   5        0.23        2.15      7.54 o 
  -7   3   5       57.05       56.94      9.65 o 
  -6   3   5      784.00      793.51     22.38 o 
  -5   3   5      137.50      125.85      7.40 o 
  -4   3   5        4.67        1.05      4.97 o 
  -3   3   5      875.04      882.16     30.07 o 
  -2   3   5     7362.67     7944.87    190.89 o 
  -1   3   5      363.79      343.88     14.25 o 
   0   3   5      426.24      391.77     13.78 o 
   1   3   5     3904.91     3679.17     76.73 o 
   2   3   5     3742.68     3909.42     81.86 o 
   3   3   5      698.99      702.23     22.39 o 
   4   3   5      406.12      393.81     31.10 o 
   5   3   5        9.26       -9.04      9.44 o 
   6   3   5      557.15      633.56     31.14 o 
   7   3   5     1198.82     1062.19     63.49 o 
   8   3   5      149.48      179.05     32.80 o 
 -13   4   5       19.75      -24.34     22.28 o 
 -12   4   5       10.77       -8.36     18.05 o 
 -11   4   5        6.05      -24.88     16.67 o 
 -10   4   5       49.61       52.81     22.57 o 
  -9   4   5      138.80      115.54     29.51 o 
  -8   4   5      854.98      939.96     34.90 o 
  -7   4   5       42.73       33.85      6.65 o 
  -6   4   5     1315.41     1176.90     45.21 o 
  -5   4   5     3032.98     3238.85     86.59 o 
  -4   4   5     2332.98     2496.95     69.07 o 
  -3   4   5     1420.41     1285.51     40.72 o 
  -2   4   5     4779.03     4859.81    122.52 o 
  -1   4   5     4218.33     4521.40    114.62 o 
   0   4   5      149.14      140.24      9.39 o 
   1   4   5      487.03      459.46     16.89 o 
   2   4   5     1246.28     1298.15     33.96 o 
   3   4   5     1596.41     1598.15     52.49 o 
   4   4   5      537.06      533.67     27.43 o 
   5   4   5       14.54       -6.37     10.36 o 
   6   4   5      158.75      172.17     47.28 o 
   7   4   5      510.66      515.75     45.39 o 
   8   4   5       88.18       49.03     26.70 o 
 -13   5   5       39.25       42.93     27.44 o 
 -12   5   5      524.32      474.59     47.01 o 
 -11   5   5      992.80     1131.14     69.98 o 
 -10   5   5      720.98      761.29     52.96 o 
  -9   5   5      542.85      514.48     41.11 o 
  -8   5   5      472.78      475.19     24.84 o 
  -7   5   5     3239.63     3284.31    232.11 o 
  -6   5   5     1850.91     1820.50    107.77 o 
  -5   5   5      298.19      275.09     17.18 o 
  -4   5   5      259.38      249.57     25.84 o 
  -3   5   5     4554.45     4754.67    122.10 o 
  -2   5   5     3133.02     3116.74     92.57 o 
  -1   5   5      199.03      200.18     18.30 o 
   0   5   5      126.90      115.10     13.66 o 
   1   5   5        6.50        7.61      7.88 o 
   2   5   5     1819.18     1650.03     53.88 o 
   3   5   5      386.19      370.27     40.57 o 
   4   5   5      215.43      223.20     19.95 o 
   5   5   5      824.22      812.91     37.76 o 
   6   5   5       48.56       37.91     20.06 o 
   7   5   5       38.08       31.18     23.80 o 
 -13   6   5      142.86      159.97     36.59 o 
 -12   6   5     1022.50     1082.50     71.50 o 
 -11   6   5     1039.13     1198.26     72.93 o 
 -10   6   5        5.59      -16.72     13.67 o 
  -9   6   5        0.65       -3.34     13.33 o 
  -8   6   5     1367.15     1428.01     54.24 o 
  -7   6   5     1972.55     1976.08     62.63 o 
  -6   6   5      745.21      733.66     66.26 o 
  -5   6   5       22.97        2.64      8.35 o 
  -4   6   5      138.75      146.62     15.41 o 
  -3   6   5      865.71      848.13     33.53 o 
  -2   6   5     1067.05     1009.76     37.13 o 
  -1   6   5     1406.44     1438.58     47.00 o 
   0   6   5     2001.61     1960.39     91.61 o 
   1   6   5        7.61       -7.52     12.74 o 
   2   6   5       50.45       34.32     12.42 o 
   3   6   5      160.13      169.57     19.39 o 
   4   6   5      986.49      985.13     42.14 o 
   5   6   5      930.61      854.70     62.04 o 
   6   6   5       97.29       94.86     27.98 o 
 -13   7   5      175.04      215.88     41.65 o 
 -12   7   5      708.33      708.43     58.08 o 
 -11   7   5      206.44      216.23     35.85 o 
 -10   7   5       17.97       -2.56     15.83 o 
  -9   7   5        1.81      -13.92     13.33 o 
  -8   7   5      253.52      235.48     20.30 o 
  -7   7   5      361.63      324.76     22.33 o 
  -6   7   5      158.49      149.36     24.49 o 
  -5   7   5     2102.87     2132.36     66.20 o 
  -4   7   5      423.53      517.11     26.83 o 
  -3   7   5      281.04      252.38     19.62 o 
  -2   7   5      423.10      471.14     25.40 o 
  -1   7   5     1207.62     1196.35     66.44 o 
   0   7   5     1201.94     1223.29     68.65 o 
   1   7   5      479.13      390.46     38.06 o 
   2   7   5      226.00      220.36     33.39 o 
   3   7   5      476.78      453.55     42.64 o 
   4   7   5      548.76      534.00     46.72 o 
   5   7   5      315.31      302.63     40.23 o 
 -13   8   5       22.59      -13.52     23.80 o 
 -12   8   5       50.56       36.83     25.87 o 
 -11   8   5       20.72      -17.51     17.51 o 
 -10   8   5      166.20      132.09     29.60 o 
  -9   8   5      163.13      121.86     28.33 o 
  -8   8   5       86.42       99.94     30.22 o 
  -7   8   5      100.59      121.43     17.93 o 
  -6   8   5     1065.48     1089.03     54.95 o 
  -5   8   5     1579.61     1650.81     73.69 o 
  -4   8   5      593.42      618.64     31.20 o 
  -3   8   5      141.43      150.43     28.18 o 
  -2   8   5      322.37      326.08     36.00 o 
  -1   8   5     1216.81     1149.73     68.65 o 
   0   8   5      538.65      505.28     44.45 o 
   1   8   5      182.28      190.46     32.85 o 
   2   8   5      194.23      180.62     34.82 o 
   3   8   5        6.51        4.23     18.49 o 
   4   8   5        0.19       -3.39     23.11 o 
 -12   9   5      196.37      180.57     37.82 o 
 -11   9   5       89.76       59.40     25.33 o 
 -10   9   5      339.99      357.70     41.11 o 
  -9   9   5     1155.43     1207.02     72.88 o 
  -8   9   5     1277.10     1348.04    183.82 o 
  -7   9   5      360.46      387.43     27.27 o 
  -6   9   5       16.82        8.38     10.94 o 
  -5   9   5      167.44      229.12     22.40 o 
  -4   9   5      599.54      638.64     48.88 o 
  -3   9   5      483.83      450.30     43.23 o 
  -2   9   5        2.26        0.74     16.92 o 
  -1   9   5      132.20      159.72     33.05 o 
   0   9   5      323.79      298.35     37.87 o 
   1   9   5      251.64      280.35     43.27 o 
   2   9   5       43.89       25.18     22.77 o 
 -11  10   5        6.58      -12.69     22.03 o 
 -10  10   5       64.83       58.13     26.55 o 
  -9  10   5      308.19      312.07     43.86 o 
  -8  10   5       14.65       16.57     14.48 o 
  -7  10   5        6.01        7.86     12.87 o 
  -6  10   5        2.35        6.16     12.95 o 
  -5  10   5       13.46       17.16     20.01 o 
  -4  10   5      117.90       94.66     26.51 o 
  -3  10   5       22.38       19.52     21.59 o 
  -2  10   5       50.27       87.78     28.87 o 
  -1  10   5      221.39      267.32     40.03 o 
   0  10   5        0.10      -29.80     19.87 o 
 -10  11   5      126.67       79.76     29.41 o 
  -9  11   5      104.20       99.58     31.72 o 
  -8  11   5        6.42       -6.41     14.62 o 
  -7  11   5      169.48      229.99     35.11 o 
  -6  11   5       22.42       31.62     22.37 o 
  -5  11   5       22.17       -1.23     18.00 o 
  -4  11   5       93.86      124.66     29.70 o 
  -3  11   5      307.72      362.18     42.14 o 
  -2  11   5      115.51      103.42     30.49 o 
   3 -14   6      224.94      240.57     39.00 o 
   4 -14   6       89.72       88.22     29.55 o 
   5 -14   6       12.08       14.56     23.56 o 
   6 -14   6        3.99       -6.79     22.13 o 
   0 -13   6       41.29       30.29     23.01 o 
   1 -13   6       75.53       82.57     27.39 o 
   2 -13   6       24.20       12.20     21.98 o 
   3 -13   6      230.19      234.57     36.93 o 
   4 -13   6      313.51      311.38     39.29 o 
   5 -13   6      137.64      111.33     29.11 o 
   7 -13   6      318.96      244.55     26.55 o 
   8 -13   6       69.20       41.85     15.69 o 
   9 -13   6       56.97       27.14     14.41 o 
  -2 -12   6       54.32       30.49     22.52 o 
  -1 -12   6      174.77      174.52     34.03 o 
   0 -12   6      626.97      571.86     48.98 o 
   1 -12   6      263.92      296.33     37.18 o 
   2 -12   6      146.96      126.33     27.93 o 
   3 -12   6      285.38      293.82     38.41 o 
   4 -12   6      489.66      577.08     51.39 o 
   6 -12   6       74.12       60.93     18.93 o 
   7 -12   6       60.36       24.44     15.05 o 
   8 -12   6        0.75      -14.61      9.79 o 
   9 -12   6      212.24      140.84     22.23 o 
  10 -12   6       19.06        5.61     10.33 o 
  -4 -11   6      178.58      255.52     42.78 o 
  -3 -11   6       32.11       46.67     23.75 o 
  -2 -11   6       59.63       44.50     22.62 o 
  -1 -11   6      626.27      617.20     49.47 o 
   0 -11   6      485.04      548.80     47.36 o 
   1 -11   6        2.12       -7.28     16.38 o 
   2 -11   6        7.09        2.51     16.03 o 
   3 -11   6      541.12      551.16     48.59 o 
   4 -11   6       52.95       43.96     19.72 o 
   5 -11   6       96.67       66.73     20.26 o 
   6 -11   6       38.75       36.00     15.44 o 
   7 -11   6       24.78       10.23     14.46 o 
   8 -11   6        1.48      -10.13     11.61 o 
   9 -11   6        0.19      -10.03     10.33 o 
  10 -11   6       68.40       56.16     16.28 o 
  11 -11   6      267.13      156.18     23.36 o 
  -5 -10   6      458.80      435.35     47.90 o 
  -4 -10   6       15.78       -0.30     20.16 o 
  -3 -10   6      419.92      441.70     43.96 o 
  -2 -10   6      189.46      190.75     32.26 o 
  -1 -10   6      735.80      678.72     50.26 o 
   0 -10   6       32.63        6.88     18.54 o 
   1 -10   6      308.91      310.79     35.31 o 
   2 -10   6       64.88       57.58     22.62 o 
   3 -10   6       12.79       -0.15     15.34 o 
   4 -10   6      111.77      147.67     24.88 o 
   5 -10   6     1070.22     1075.72     58.52 o 
   6 -10   6      667.14      515.21     38.06 o 
   7 -10   6       35.45       35.26     15.05 o 
   8 -10   6      159.44      112.86     21.10 o 
   9 -10   6      563.06      395.32     33.34 o 
  10 -10   6      335.32      246.86     26.55 o 
  11 -10   6      136.80       93.14     20.41 o 
  -7  -9   6        3.19       -9.39     23.90 o 
  -6  -9   6        0.77       -9.15     22.28 o 
  -5  -9   6      353.65      320.08     38.75 o 
  -4  -9   6      296.89      289.74     35.95 o 
  -3  -9   6        0.51      -19.97     14.61 o 
  -2  -9   6        1.28       -2.90     15.98 o 
  -1  -9   6      432.02      362.13     35.36 o 
   0  -9   6      766.90      786.42     52.08 o 
   1  -9   6     1383.75     1455.11     76.81 o 
   2  -9   6      685.64      772.26     45.14 o 
   3  -9   6      345.74      407.76     34.62 o 
   4  -9   6     1428.51     1588.08     74.30 o 
   5  -9   6     1529.23     1438.34     69.68 o 
   6  -9   6      137.19       90.68     20.70 o 
   7  -9   6      493.64      405.70     35.01 o 
   8  -9   6      693.07      521.21     38.55 o 
   9  -9   6      440.78      354.26     32.01 o 
  10  -9   6      124.65       88.91     20.95 o 
  11  -9   6        0.47       -5.51     12.69 o 
  -8  -8   6       28.22      -18.59     23.31 o 
  -7  -8   6       73.96       34.42     26.95 o 
  -6  -8   6      240.47      298.64     42.19 o 
  -5  -8   6      458.63      537.24     48.93 o 
  -4  -8   6      253.68      282.61     33.98 o 
  -3  -8   6     1198.12     1236.33     69.88 o 
  -2  -8   6     2422.69     2243.20    101.30 o 
  -1  -8   6     1964.53     1885.69     88.22 o 
   0  -8   6      627.53      604.61     26.58 o 
   1  -8   6     1030.67     1065.22     38.92 o 
   2  -8   6      374.39      386.13     30.59 o 
   3  -8   6      977.13     1001.41     53.11 o 
   4  -8   6     2002.63     2048.27     87.83 o 
   5  -8   6        9.23        8.70     13.47 o 
   6  -8   6        1.89      -14.16     13.03 o 
   7  -8   6      461.01      418.73     35.46 o 
   8  -8   6        4.91       -3.20     12.10 o 
   9  -8   6       48.42       32.21     15.79 o 
  10  -8   6      191.60      122.15     25.52 o 
  11  -8   6      103.13       54.34     24.78 o 
  12  -8   6       18.65       -4.33     17.41 o 
  -8  -7   6       66.44       24.29     24.44 o 
  -7  -7   6      785.30      783.57     60.63 o 
  -6  -7   6     1558.65     1716.28     90.68 o 
  -5  -7   6      266.03      271.01     32.55 o 
  -4  -7   6      545.24      612.88     46.37 o 
  -3  -7   6      827.70      800.73     51.00 o 
  -2  -7   6     1933.55     1889.38     86.89 o 
  -1  -7   6      900.68      923.62     37.67 o 
   0  -7   6       23.40       21.41     16.67 o 
   1  -7   6      133.05      170.98     19.97 o 
   2  -7   6      347.63      372.31     29.31 o 
   3  -7   6      490.99      522.84     35.01 o 
   4  -7   6        0.17       -8.41      8.80 o 
   5  -7   6       72.29       65.01     19.23 o 
   6  -7   6      341.99      342.16     31.67 o 
   7  -7   6       28.31       38.36     16.97 o 
   8  -7   6        9.92       -3.29     15.05 o 
   9  -7   6      207.63      199.21     31.52 o 
  10  -7   6      704.94      662.01     35.85 o 
  11  -7   6      148.30      157.96     23.07 o 
  12  -7   6       58.59       52.73     20.26 o 
  -9  -6   6       69.03       50.45     26.11 o 
  -8  -6   6      463.62      479.66     46.27 o 
  -7  -6   6     1349.00     1445.18     80.21 o 
  -6  -6   6      510.42      565.08     46.37 o 
  -5  -6   6        7.57        2.85     13.67 o 
  -4  -6   6      244.77      256.40     27.88 o 
  -3  -6   6      120.25       94.86     19.92 o 
  -2  -6   6      133.97      123.00     11.81 o 
  -1  -6   6      430.00      443.18     20.24 o 
   0  -6   6     2023.90     1906.89     55.08 o 
   1  -6   6       87.01      131.45     16.82 o 
   2  -6   6      102.69       61.76     14.41 o 
   3  -6   6      586.65      667.36     38.75 o 
   4  -6   6      399.53      384.80     30.29 o 
   5  -6   6      853.57      770.83     45.59 o 
   6  -6   6     1014.91     1105.32     58.47 o 
   7  -6   6     1745.35     1716.33     80.80 o 
   8  -6   6     2214.29     2182.95     70.11 o 
   9  -6   6      517.12      534.36     59.60 o 
  10  -6   6      281.42      354.70     27.86 o 
  11  -6   6      537.64      592.14     36.79 o 
  12  -6   6      178.31      223.67     28.83 o 
 -10  -5   6       10.19      -19.77     16.82 o 
  -9  -5   6       37.17       27.19     19.33 o 
  -8  -5   6      225.29      249.57     34.13 o 
  -7  -5   6       39.60       34.28     21.00 o 
  -6  -5   6      908.56      930.75     55.77 o 
  -5  -5   6       60.64       72.48     19.62 o 
  -4  -5   6       16.69        3.16      6.60 o 
  -3  -5   6     1026.13      938.91     31.65 o 
  -2  -5   6      548.14      499.20     21.04 o 
  -1  -5   6     1419.99     1289.19     39.66 o 
   0  -5   6      893.12      924.21     41.85 o 
   1  -5   6     2926.26     2985.85    107.84 o 
   2  -5   6     4123.48     4394.09    153.62 o 
   3  -5   6     1845.94     2104.77     84.48 o 
   4  -5   6      216.38      185.54     22.57 o 
   5  -5   6     2956.94     2935.79    114.83 o 
   6  -5   6     3072.97     3260.89    152.54 o 
   7  -5   6     1210.28     1135.95     44.00 o 
   8  -5   6      294.70      259.07     21.70 o 
   9  -5   6      129.45      125.81     19.82 o 
  10  -5   6       98.56      140.61     23.73 o 
  11  -5   6      310.58      325.35     29.83 o 
  12  -5   6        8.87      -21.54     14.36 o 
 -11  -4   6        5.52      -17.75     15.49 o 
 -10  -4   6       50.18       20.51     20.31 o 
  -9  -4   6      104.59       81.04     22.28 o 
  -8  -4   6      315.22      306.07     35.31 o 
  -7  -4   6      604.53      654.38     45.39 o 
  -6  -4   6      220.95      207.67     27.98 o 
  -5  -4   6     1069.89     1067.93     46.50 o 
  -4  -4   6     1971.45     1827.34     52.59 o 
  -3  -4   6     6112.89     5778.19    226.13 o 
  -2  -4   6     5573.72     5731.22    139.35 o 
  -1  -4   6     1321.22     1292.20     51.41 o 
   0  -4   6      921.26      902.82     40.82 o 
   1  -4   6     6663.24     6864.48    226.55 o 
   2  -4   6     6494.46     7068.22    234.96 o 
   3  -4   6      132.83       94.47     15.98 o 
   4  -4   6      334.27      340.00     27.29 o 
   5  -4   6      970.14     1103.02     39.29 o 
   6  -4   6     2152.93     2260.10     84.95 o 
   7  -4   6      193.12      145.13     17.13 o 
   8  -4   6      775.79      770.87     36.26 o 
   9  -4   6      467.83      433.09     29.74 o 
  10  -4   6       26.55       18.43     15.41 o 
  11  -4   6        5.96      -23.55     15.88 o 
 -11  -3   6       98.27       72.73     22.97 o 
 -10  -3   6      115.56       94.17     23.06 o 
  -9  -3   6      502.40      438.84     38.11 o 
  -8  -3   6     4332.56     4158.30    162.97 o 
  -7  -3   6     1482.20     1513.43     73.27 o 
  -6  -3   6       56.57       29.22      9.55 o 
  -5  -3   6     1403.07     1410.72     43.82 o 
  -4  -3   6     9561.43     9503.01    242.44 o 
  -3  -3   6     6015.27     5967.44    144.07 o 
  -2  -3   6       28.25       34.54      6.54 o 
  -1  -3   6       10.92       12.39      7.57 o 
   0  -3   6     2377.07     2520.30     90.93 o 
   1  -3   6     2250.76     2264.79     84.04 o 
   2  -3   6      265.58      281.29     21.54 o 
   3  -3   6      700.39      610.57     34.52 o 
   4  -3   6     2102.71     2158.35     61.74 o 
   5  -3   6       64.43       67.49     11.21 o 
   6  -3   6       39.93       23.67     10.00 o 
   7  -3   6      274.68      271.01     20.41 o 
   8  -3   6     1626.33     1635.35     57.54 o 
   9  -3   6      807.30      857.56     40.89 o 
  10  -3   6        1.12      -14.50     12.21 o 
  11  -3   6      173.95      182.15     35.46 o 
 -12  -2   6      446.22      474.35     43.47 o 
 -11  -2   6       22.19       11.56     16.62 o 
 -10  -2   6      395.89      328.79     32.60 o 
  -9  -2   6     1742.04     1740.23     83.21 o 
  -8  -2   6     1781.54     1787.88     56.91 o 
  -7  -2   6      423.78      403.49     21.84 o 
  -6  -2   6        3.57       -0.88      6.75 o 
  -5  -2   6      219.85      227.41     20.97 o 
  -4  -2   6     3167.29     3077.30    106.54 o 
  -3  -2   6     1230.34     1265.64     47.06 o 
  -2  -2   6     3823.19     4107.01    101.47 o 
  -1  -2   6     1426.14     1374.90     54.63 o 
   0  -2   6      403.52      320.28     20.65 o 
   1  -2   6     1085.12     1171.22     49.22 o 
   2  -2   6     3239.64     3612.25    131.74 o 
   3  -2   6     3593.31     3653.86     93.53 o 
   4  -2   6     1353.42     1427.72     44.92 o 
   5  -2   6     1053.05     1024.12     47.23 o 
   6  -2   6      768.95      801.15     32.99 o 
   7  -2   6      422.30      443.66     26.06 o 
   8  -2   6      545.32      667.51     33.92 o 
   9  -2   6     1564.76     1622.46     59.14 o 
  10  -2   6      438.49      466.92     46.27 o 
  11  -2   6       87.12       89.60     28.87 o 
 -12  -1   6       50.15       35.70     21.29 o 
 -11  -1   6       58.88       46.52     19.92 o 
 -10  -1   6       35.50       44.16     19.03 o 
  -9  -1   6        2.23       -0.83     10.12 o 
  -8  -1   6       84.71       80.87     12.92 o 
  -7  -1   6      418.37      402.91     21.19 o 
  -6  -1   6     3161.89     3077.87     81.83 o 
  -5  -1   6     5014.50     5468.31    227.41 o 
  -4  -1   6     1464.16     1469.48     42.40 o 
  -3  -1   6        3.65       -1.39      4.84 o 
  -2  -1   6       70.81       63.46      8.80 o 
  -1  -1   6     8433.69     8765.67    283.10 o 
   0  -1   6    19406.82    20247.40    636.33 o 
   1  -1   6     3254.75     3252.94     67.88 o 
   2  -1   6      441.69      374.99     13.86 o 
   3  -1   6     2203.73     2121.20     48.15 o 
   4  -1   6     5042.96     5234.34    107.33 o 
   5  -1   6     1692.98     1778.95     50.25 o 
   6  -1   6      615.77      618.46     29.23 o 
   7  -1   6       43.15       25.75     12.30 o 
   8  -1   6      404.33      440.99     44.75 o 
   9  -1   6      354.10      348.46     40.13 o 
  10  -1   6       57.22       46.82     24.64 o 
 -13   0   6       13.57      -24.49     16.72 o 
 -12   0   6       39.97       14.06     18.74 o 
 -11   0   6       10.57        0.93     15.29 o 
 -10   0   6     1007.90     1023.83     41.96 o 
  -9   0   6     1280.79     1251.99     45.37 o 
  -8   0   6       49.99       58.52     11.62 o 
  -7   0   6      819.23      831.82     31.50 o 
  -6   0   6      442.43      434.58     31.64 o 
  -5   0   6      775.72      614.00     25.60 o 
  -4   0   6     2380.13     2061.86     54.99 o 
  -3   0   6      555.86      547.70     19.61 o 
  -2   0   6     1687.64     1861.34     54.73 o 
  -1   0   6    13861.30    14047.61    328.07 o 
   0   0   6     9114.98     9068.00    214.67 o 
   1   0   6     2406.63     2588.88     55.36 o 
   2   0   6       14.44        5.49      4.33 o 
   3   0   6      339.31      313.79     13.66 o 
   4   0   6     1920.48     2004.33     47.34 o 
   5   0   6      440.12      454.84     21.76 o 
   6   0   6      405.41      360.65     22.17 o 
   7   0   6       95.19       63.94     14.82 o 
   8   0   6       76.78       59.80     25.23 o 
   9   0   6       45.84        0.79     23.56 o 
  10   0   6       64.96       50.60     29.65 o 
 -13   1   6       71.54       61.57     26.06 o 
 -12   1   6       73.96       55.51     17.83 o 
 -11   1   6      717.37      769.06     37.34 o 
 -10   1   6     2348.72     2648.72     80.33 o 
  -9   1   6     2368.56     2485.74    119.01 o 
  -8   1   6        7.73       18.51     14.73 o 
  -7   1   6      741.05      754.43     49.00 o 
  -6   1   6    12116.32    13024.29    303.03 o 
  -5   1   6    11855.39    11573.78    268.83 o 
  -4   1   6       56.66       47.09     15.42 o 
  -3   1   6      480.80      434.79     38.33 o 
  -2   1   6      696.47      721.47     25.61 o 
  -1   1   6     4483.42     4751.00    117.69 o 
   0   1   6     2438.95     2494.31     53.49 o 
   1   1   6      211.93      189.36      9.67 o 
   2   1   6      580.85      604.20     19.19 o 
   3   1   6      547.38      580.92     19.50 o 
   4   1   6        3.66       -0.16      5.96 o 
   5   1   6     1529.42     1568.68     40.88 o 
   6   1   6     1546.38     1603.32     78.24 o 
   7   1   6     1322.94     1347.95     73.08 o 
   8   1   6       77.79       64.57     26.46 o 
   9   1   6      191.30      150.67     33.49 o 
 -13   2   6      112.56      109.81     30.78 o 
 -12   2   6      141.30      162.86     21.50 o 
 -11   2   6      634.83      767.76     63.24 o 
 -10   2   6     3331.89     3678.46    134.52 o 
  -9   2   6      677.25      741.05     42.05 o 
  -8   2   6       11.36        1.97      8.45 o 
  -7   2   6       14.62        6.31      6.99 o 
  -6   2   6       76.78       56.66      8.83 o 
  -5   2   6     1306.52     1374.83     33.09 o 
  -4   2   6     1443.50     1318.70     41.03 o 
  -3   2   6     5423.12     5498.99    135.72 o 
  -2   2   6      469.08      478.00     20.32 o 
  -1   2   6      887.15      926.38     29.74 o 
   0   2   6     1696.49     1696.04     38.97 o 
   1   2   6     2273.84     2186.25     53.07 o 
   2   2   6     2529.41     2839.15     62.04 o 
   3   2   6     1461.54     1548.23     38.90 o 
   4   2   6     1408.14     1420.36     37.67 o 
   5   2   6      307.85      295.72     51.29 o 
   6   2   6      499.60      480.05     39.00 o 
   7   2   6      351.64      339.56     35.65 o 
   8   2   6      114.70      147.67     33.49 o 
   9   2   6      144.84      149.20     32.31 o 
 -13   3   6        4.39       -5.07     23.31 o 
 -12   3   6        3.26      -11.95     16.03 o 
 -11   3   6      258.96      233.14     34.62 o 
 -10   3   6      336.84      355.74     36.59 o 
  -9   3   6      103.52      117.09     14.94 o 
  -8   3   6     1401.87     1408.38     45.82 o 
  -7   3   6      321.72      292.54     21.76 o 
  -6   3   6      606.13      594.17     18.62 o 
  -5   3   6     1250.73     1239.56     40.25 o 
  -4   3   6     3671.39     3585.45     94.24 o 
  -3   3   6     7400.42     7729.73    188.02 o 
  -2   3   6      899.50      925.39     32.14 o 
  -1   3   6     1851.31     2009.79     58.94 o 
   0   3   6      739.21      717.37     21.15 o 
   1   3   6     1528.14     1644.74     39.70 o 
   2   3   6     2081.01     2236.36     51.76 o 
   3   3   6      334.91      335.66     16.40 o 
   4   3   6      449.22      467.88     31.45 o 
   5   3   6      855.32      885.45     54.56 o 
   6   3   6       31.58       77.21     23.01 o 
   7   3   6      264.30      282.37     33.83 o 
   8   3   6      231.83      196.51     36.09 o 
 -13   4   6      112.25       68.35     30.14 o 
 -12   4   6      339.38      279.42     40.13 o 
 -11   4   6      230.81      203.54     34.13 o 
 -10   4   6       50.64       39.24     20.01 o 
  -9   4   6     1289.66     1265.29     68.16 o 
  -8   4   6     1514.22     1554.89     75.34 o 
  -7   4   6     1106.85     1080.44     39.06 o 
  -6   4   6     1706.31     1764.40     54.81 o 
  -5   4   6      999.98     1045.87     36.93 o 
  -4   4   6      914.46      931.93     33.88 o 
  -3   4   6      661.27      646.76     26.92 o 
  -2   4   6     2457.28     2736.40     75.65 o 
  -1   4   6     1164.91     1242.02     65.07 o 
   0   4   6      698.41      668.44     31.32 o 
   1   4   6       47.66       50.37      8.13 o 
   2   4   6      354.59      276.85     19.03 o 
   3   4   6     1254.45     1131.12     42.10 o 
   4   4   6       12.29        3.46     10.85 o 
   5   4   6      141.47      120.99     17.96 o 
   6   4   6      233.89      235.11     34.42 o 
   7   4   6       17.09       45.04     23.60 o 
 -13   5   6      227.80      205.51     38.60 o 
 -12   5   6      729.72      739.65     58.42 o 
 -11   5   6     1286.35     1341.22     77.50 o 
 -10   5   6      243.25      267.91     35.01 o 
  -9   5   6       36.39       36.78     18.00 o 
  -8   5   6      647.71      627.76     29.29 o 
  -7   5   6     2142.42     2189.85     77.26 o 
  -6   5   6     1006.81     1092.71     39.87 o 
  -5   5   6      120.26      145.17     14.91 o 
  -4   5   6     1791.15     1788.21     55.49 o 
  -3   5   6     1364.44     1468.28     47.96 o 
  -2   5   6       19.43        9.69      8.57 o 
  -1   5   6       20.21       14.53      8.66 o 
   0   5   6      160.18      134.37     14.72 o 
   1   5   6      262.03      242.90     17.54 o 
   2   5   6       30.15       25.93     11.05 o 
   3   5   6      137.17      128.17     16.52 o 
   4   5   6      104.29       77.36     16.17 o 
   5   5   6      835.06      830.36     55.69 o 
   6   5   6      317.64      330.71     37.77 o 
 -13   6   6      218.63      238.45     40.52 o 
 -12   6   6      515.75      610.27     53.45 o 
 -11   6   6      284.20      339.66     43.91 o 
 -10   6   6       13.40        0.93     16.08 o 
  -9   6   6        3.54       -5.51     13.87 o 
  -8   6   6      245.15      268.89     21.23 o 
  -7   6   6     1095.97     1151.03     93.85 o 
  -6   6   6        7.75        1.15      9.04 o 
  -5   6   6     1033.12     1067.06     77.55 o 
  -4   6   6       42.87       37.63     11.45 o 
  -3   6   6       67.36       72.80     18.86 o 
  -2   6   6     1597.36     1622.20     52.76 o 
  -1   6   6     1525.81     1541.85     54.12 o 
   0   6   6      425.38      449.81     37.87 o 
   1   6   6      130.12      166.36     27.24 o 
   2   6   6      445.67      454.92     41.01 o 
   3   6   6      676.01      650.35     48.34 o 
   4   6   6      295.32      237.62     34.72 o 
   5   6   6      196.30      238.11     36.44 o 
 -13   7   6      142.88      113.40     32.70 o 
 -12   7   6       58.32       39.64     25.87 o 
 -11   7   6        8.35      -13.77     19.23 o 
 -10   7   6      162.63      144.08     29.85 o 
  -9   7   6       41.60       23.31     18.44 o 
  -8   7   6        1.04       -3.75     10.28 o 
  -7   7   6      143.61      152.17     31.69 o 
  -6   7   6     1183.72     1153.53     71.58 o 
  -5   7   6     1079.04     1153.66     44.37 o 
  -4   7   6        0.94      -11.82     18.98 o 
  -3   7   6     1293.15     1298.55     47.08 o 
  -2   7   6     1329.35     1429.09     74.55 o 
  -1   7   6      818.55      846.76     55.52 o 
   0   7   6      171.72      157.90     28.72 o 
   1   7   6      293.04      247.26     36.34 o 
   2   7   6      442.88      399.41     39.29 o 
   3   7   6      359.25      308.38     37.82 o 
   4   7   6        1.70       -5.85     20.36 o 
 -12   8   6      104.68      114.58     31.92 o 
 -11   8   6      157.79      158.89     32.65 o 
 -10   8   6      327.25      325.35     38.11 o 
  -9   8   6      230.19      201.42     33.00 o 
  -8   8   6      913.49      991.79     57.56 o 
  -7   8   6     1341.29     1409.09    118.91 o 
  -6   8   6      629.16      646.90     33.24 o 
  -5   8   6       74.36       49.82     14.33 o 
  -4   8   6      890.11      887.96     39.27 o 
  -3   8   6      618.37      651.82     47.90 o 
  -2   8   6      830.49      801.42     54.44 o 
  -1   8   6       64.18       34.77     20.90 o 
   0   8   6       23.37      -14.06     19.18 o 
   1   8   6      329.37      288.81     37.77 o 
   2   8   6      139.08      103.86     28.77 o 
   3   8   6       36.17       52.67     27.44 o 
 -12   9   6      399.08      475.38     50.21 o 
 -11   9   6       68.35       80.55     27.24 o 
 -10   9   6       58.23       55.42     24.59 o 
  -9   9   6      513.10      491.46     46.08 o 
  -8   9   6      347.89      367.50     38.43 o 
  -7   9   6       24.51       26.60     13.75 o 
  -6   9   6        0.97      -12.62     11.66 o 
  -5   9   6       10.47        0.57     11.90 o 
  -4   9   6        3.27        4.08     17.41 o 
  -3   9   6      320.03      270.32     33.78 o 
  -2   9   6      141.94      143.89     30.59 o 
  -1   9   6      437.56      415.44     42.39 o 
   0   9   6        2.55       13.33     23.90 o 
   1   9   6      111.02       61.27     25.37 o 
 -11  10   6       69.49       89.40     31.28 o 
 -10  10   6        4.59        3.44     22.57 o 
  -9  10   6      300.10      300.41     43.18 o 
  -8  10   6      105.52       85.70     18.59 o 
  -7  10   6       90.34      106.52     19.32 o 
  -6  10   6       53.92       44.85     22.97 o 
  -5  10   6       71.96       90.93     26.06 o 
  -4  10   6        1.39       -3.39     18.34 o 
  -3  10   6        1.01      -13.13     19.23 o 
  -2  10   6      171.92      162.28     33.78 o 
  -1  10   6      346.05      298.45     42.05 o 
  -9  11   6       70.44       70.71     28.82 o 
  -8  11   6      171.51      190.39     32.51 o 
  -7  11   6      172.18      162.67     32.60 o 
  -6  11   6      104.53      116.45     31.77 o 
  -5  11   6       70.60       88.27     30.29 o 
  -4  11   6      185.96      237.27     38.50 o 
  -3  11   6      213.90      214.90     37.37 o 
   3 -14   7      198.92      181.85     34.87 o 
   4 -14   7       33.72       39.34     25.42 o 
   5 -14   7       14.89       -9.98     23.11 o 
   0 -13   7      119.97      129.09     32.16 o 
   1 -13   7      231.02      213.62     36.78 o 
   2 -13   7      126.57      138.82     31.47 o 
   3 -13   7       41.95       67.62     26.55 o 
   4 -13   7      196.40      238.35     41.26 o 
   7 -13   7       97.24       78.19     19.08 o 
   8 -13   7        0.85       -0.34     12.64 o 
  -2 -12   7       59.50       64.57     27.98 o 
  -1 -12   7       35.06       32.90     24.49 o 
   0 -12   7      367.97      386.87     42.29 o 
   1 -12   7      490.09      510.74     48.09 o 
   2 -12   7        3.17      -24.56     16.38 o 
   3 -12   7        5.47        0.44     19.13 o 
   5 -12   7      222.84      226.80     31.23 o 
   6 -12   7       20.29       37.28     17.85 o 
   7 -12   7      289.41      261.37     29.60 o 
   8 -12   7       71.33       46.67     17.31 o 
   9 -12   7       75.77       54.19     18.05 o 
  -4 -11   7      235.24      274.70     42.83 o 
  -3 -11   7       25.26       14.85     21.74 o 
  -2 -11   7      146.18       92.01     26.90 o 
  -1 -11   7       64.19       54.34     22.47 o 
   0 -11   7      514.30      467.42     43.77 o 
   1 -11   7        3.98      -12.49     14.61 o 
   2 -11   7       29.34       38.16     23.65 o 
   3 -11   7       36.02       15.39     21.59 o 
   4 -11   7       45.86       48.14     19.42 o 
   5 -11   7        2.31       -8.56     15.39 o 
   6 -11   7      221.09      232.11     30.93 o 
   7 -11   7      635.92      506.71     39.00 o 
   8 -11   7      126.49      112.66     23.85 o 
   9 -11   7       41.55       34.18     15.83 o 
  10 -11   7      125.47       93.09     20.56 o 
  -5 -10   7      108.13      113.65     31.42 o 
  -4 -10   7       14.78        0.74     21.54 o 
  -3 -10   7      327.12      349.25     40.18 o 
  -2 -10   7      314.82      240.27     35.11 o 
  -1 -10   7        0.31        3.20     18.49 o 
   0 -10   7      329.41      299.53     35.65 o 
   1 -10   7      105.71       82.27     27.00 o 
   2 -10   7      378.39      345.85     39.98 o 
   3 -10   7      876.25     1019.66     58.22 o 
   4 -10   7      620.96      668.05     46.82 o 
   5 -10   7      793.11      667.46     46.86 o 
   6 -10   7      773.40      645.63     44.95 o 
   7 -10   7       49.72       50.16     17.56 o 
   8 -10   7      289.12      226.60     29.11 o 
   9 -10   7      360.90      256.30     28.72 o 
  10 -10   7       79.28       52.37     18.10 o 
  11 -10   7       15.65       12.83     14.90 o 
  -7  -9   7       50.85       37.08     25.57 o 
  -6  -9   7      234.02      277.79     43.32 o 
  -5  -9   7       80.68       52.77     24.83 o 
  -4  -9   7       91.41       91.96     26.55 o 
  -3  -9   7      369.25      291.91     34.77 o 
  -2  -9   7     1065.65      966.50     60.04 o 
  -1  -9   7     1665.28     1637.40     83.16 o 
   0  -9   7      705.04      757.50     51.68 o 
   1  -9   7      427.58      478.16     39.71 o 
   2  -9   7      797.62      871.30     49.86 o 
   3  -9   7     1782.09     2043.20     89.89 o 
   4  -9   7     1434.61     1617.04     76.91 o 
   5  -9   7      180.47      189.03     27.69 o 
   6  -9   7       94.92       64.27     20.36 o 
   7  -9   7      386.01      356.52     34.03 o 
   8  -9   7      210.58      203.49     30.19 o 
   9  -9   7        7.87       21.74     15.44 o 
  10  -9   7       15.43      -18.37     12.24 o 
  11  -9   7       47.26       22.87     19.57 o 
  -8  -8   7       72.50       43.18     28.23 o 
  -7  -8   7       96.77      114.14     31.92 o 
  -6  -8   7     1728.25     1767.52     96.24 o 
  -5  -8   7     1814.28     1798.36     94.76 o 
  -4  -8   7        3.83      -19.25     12.83 o 
  -3  -8   7       10.22        9.54     16.52 o 
  -2  -8   7     2785.27     2720.65    118.12 o 
  -1  -8   7     2547.76     2609.36    113.50 o 
   0  -8   7       82.07      107.39     19.20 o 
   1  -8   7       67.08       69.29     15.93 o 
   2  -8   7      174.70      186.18     24.54 o 
   3  -8   7     1676.93     1828.89     81.53 o 
   4  -8   7      117.85      100.52     20.80 o 
   5  -8   7     1320.11     1413.01     70.17 o 
   6  -8   7       83.60       56.75     21.29 o 
   7  -8   7        5.34      -20.73     13.82 o 
   8  -8   7       32.41       13.77     16.13 o 
   9  -8   7       79.58       38.90     19.62 o 
  10  -8   7      410.62      375.16     38.60 o 
  11  -8   7      161.25      143.84     30.83 o 
  -9  -7   7       57.15        7.33     24.54 o 
  -8  -7   7       58.02       59.85     30.34 o 
  -7  -7   7      569.60      646.91     53.26 o 
  -6  -7   7     1765.19     1958.86     98.65 o 
  -5  -7   7      102.57       96.48     24.54 o 
  -4  -7   7       38.03       31.08     17.41 o 
  -3  -7   7      158.41      112.56     23.21 o 
  -2  -7   7      309.36      275.43     28.87 o 
  -1  -7   7     1473.97     1490.62     47.05 o 
   0  -7   7      612.70      644.18     27.71 o 
   1  -7   7     2264.33     2402.58     93.63 o 
   2  -7   7        7.13       13.08     11.16 o 
   3  -7   7      542.40      550.47     36.78 o 
   4  -7   7     1688.58     1732.21     78.14 o 
   5  -7   7     1544.72     1603.08     75.58 o 
   6  -7   7      338.56      329.03     32.90 o 
   7  -7   7       53.79       38.16     18.34 o 
   8  -7   7      432.56      424.78     39.59 o 
   9  -7   7      905.29      861.90     58.13 o 
  10  -7   7      819.00      881.13     60.34 o 
  11  -7   7      251.03      259.59     29.08 o 
  -9  -6   7        0.37      -23.38     15.59 o 
  -8  -6   7       28.58        5.85     19.47 o 
  -7  -6   7       99.09       95.75     28.37 o 
  -6  -6   7      255.08      288.81     34.67 o 
  -5  -6   7       54.20       43.37     18.64 o 
  -4  -6   7       94.17      133.56     24.15 o 
  -3  -6   7      412.09      375.58     19.60 o 
  -2  -6   7       27.10       22.31      9.71 o 
  -1  -6   7       24.99       25.66      8.35 o 
   0  -6   7     1375.67     1366.99     58.32 o 
   1  -6   7     3384.95     3493.44    126.18 o 
   2  -6   7      352.51      402.06     28.82 o 
   3  -6   7      888.10      983.02     50.70 o 
   4  -6   7     2336.15     2477.27    100.66 o 
   5  -6   7     1384.83     1360.94     67.32 o 
   6  -6   7     1346.84     1200.97     63.29 o 
   7  -6   7     1104.39     1129.47     62.90 o 
   8  -6   7      576.82      489.64     30.44 o 
   9  -6   7       92.92      100.68     18.56 o 
  10  -6   7       88.17       99.66     24.71 o 
  11  -6   7      174.55      207.75     47.97 o 
 -10  -5   7       41.97       12.88     22.28 o 
  -9  -5   7      145.73      150.58     31.08 o 
  -8  -5   7      100.47       84.58     26.46 o 
  -7  -5   7      558.54      554.41     45.73 o 
  -6  -5   7       91.73       64.52     20.90 o 
  -5  -5   7       97.96       96.29     20.75 o 
  -4  -5   7     1809.72     1628.43    136.71 o 
  -3  -5   7     3275.14     3172.50     84.10 o 
  -2  -5   7     4315.13     4590.14    115.78 o 
  -1  -5   7     1969.42     2018.08     57.84 o 
   0  -5   7     3715.18     3909.66    137.00 o 
   1  -5   7     2633.09     2576.22     96.63 o 
   2  -5   7     1024.32     1025.21     49.42 o 
   3  -5   7      949.46      966.79     49.18 o 
   4  -5   7     1489.02     1460.27     67.17 o 
   5  -5   7      721.81      768.37     46.13 o 
   6  -5   7      436.08      454.97     36.93 o 
   7  -5   7      288.44      261.25     21.16 o 
   8  -5   7       38.94       19.47     14.05 o 
   9  -5   7      214.83      168.10     22.65 o 
  10  -5   7        1.86      -21.10     14.06 o 
  11  -5   7        9.85        0.25     14.89 o 
 -11  -4   7       83.73       58.22     22.92 o 
 -10  -4   7      274.89      210.67     34.57 o 
  -9  -4   7      159.50      186.18     30.64 o 
  -8  -4   7     1710.28     1707.72     85.71 o 
  -7  -4   7     2332.26     2200.86    100.02 o 
  -6  -4   7       27.44       11.11     15.29 o 
  -5  -4   7     1249.43     1209.23     40.42 o 
  -4  -4   7     4138.20     3896.56    100.32 o 
  -3  -4   7     5870.56     5715.46    140.63 o 
  -2  -4   7     1004.21     1015.24     34.27 o 
  -1  -4   7      569.74      620.30     32.60 o 
   0  -4   7       61.97       30.29     10.18 o 
   1  -4   7     1900.73     1871.77     73.96 o 
   2  -4   7      221.22      189.82     19.57 o 
   3  -4   7       44.89       28.77     12.10 o 
   4  -4   7       18.20       22.57     12.69 o 
   5  -4   7       30.70       13.67      9.12 o 
   6  -4   7      288.73      262.25     19.39 o 
   7  -4   7      343.55      307.66     22.24 o 
   8  -4   7     1980.47     2140.99     70.58 o 
   9  -4   7      490.29      482.28     31.01 o 
  10  -4   7        7.83      -17.02     13.82 o 
  11  -4   7       41.96       47.01     19.33 o 
 -11  -3   7       18.90       -9.39     18.24 o 
 -10  -3   7       22.81        8.80     18.20 o 
  -9  -3   7     1262.35     1211.98     66.04 o 
  -8  -3   7     4282.50     4311.87    168.87 o 
  -7  -3   7      926.13      970.33     37.22 o 
  -6  -3   7      429.98      332.26     19.41 o 
  -5  -3   7      659.58      686.04     29.04 o 
  -4  -3   7     1838.12     1856.70     53.68 o 
  -3  -3   7     1703.17     1810.91     52.12 o 
  -2  -3   7     2502.70     2911.49     76.64 o 
  -1  -3   7     3539.09     3505.88    122.89 o 
   0  -3   7     1199.45     1539.89     62.35 o 
   1  -3   7      645.03      682.90     35.55 o 
   2  -3   7     3151.56     3695.26    131.54 o 
   3  -3   7     1209.37     1043.85     50.26 o 
   4  -3   7     1391.30     1284.40     73.47 o 
   5  -3   7      454.86      503.80     24.88 o 
   6  -3   7      266.78      264.16     19.78 o 
   7  -3   7     1896.92     1914.12     62.94 o 
   8  -3   7     1443.94     1595.01     57.54 o 
   9  -3   7      376.57      433.07     30.30 o 
  10  -3   7       79.24       76.69     18.13 o 
  11  -3   7      319.82      336.21     47.11 o 
 -12  -2   7      253.17      266.38     34.87 o 
 -11  -2   7       26.83      -12.05     14.90 o 
 -10  -2   7       95.28       60.49     19.28 o 
  -9  -2   7      561.18      500.31     38.01 o 
  -8  -2   7      913.48      909.86     36.68 o 
  -7  -2   7      177.69      158.85     18.00 o 
  -6  -2   7     1660.20     1501.58     47.33 o 
  -5  -2   7     1309.65     1412.36     46.69 o 
  -4  -2   7      393.80      328.34     22.45 o 
  -3  -2   7      318.89      286.09     16.33 o 
  -2  -2   7     9033.05    10228.95    239.35 o 
  -1  -2   7     8083.51     8019.28    261.91 o 
   0  -2   7       42.46       23.16      9.15 o 
   1  -2   7     3521.64     3802.41    133.27 o 
   2  -2   7     5652.52     5883.82    198.72 o 
   3  -2   7     1662.70     1488.50     45.64 o 
   4  -2   7      678.90      573.96     25.82 o 
   5  -2   7      523.44      540.37     25.90 o 
   6  -2   7     1325.00     1345.81     47.17 o 
   7  -2   7      913.45      894.83     41.87 o 
   8  -2   7      201.22      197.59     33.51 o 
   9  -2   7       79.75       78.03     18.27 o 
  10  -2   7      149.74      161.20     33.54 o 
 -12  -1   7       31.00       11.46     16.87 o 
 -11  -1   7       46.61       30.05     16.72 o 
 -10  -1   7      128.18      117.97     22.52 o 
  -9  -1   7      398.81      355.65     35.70 o 
  -8  -1   7        2.68      -10.15      7.77 o 
  -7  -1   7      892.34      866.92     33.06 o 
  -6  -1   7     5101.35     4862.62    315.86 o 
  -5  -1   7       91.64      123.57     21.51 o 
  -4  -1   7     3318.29     3136.00     80.83 o 
  -3  -1   7      764.53      645.20     23.70 o 
  -2  -1   7     5984.25     6362.40    211.95 o 
  -1  -1   7     6463.42     6335.90    210.52 o 
   0  -1   7      778.63      819.32     39.29 o 
   1  -1   7      145.31      143.54     11.61 o 
   2  -1   7     1412.79     1558.55     51.93 o 
   3  -1   7      345.56      306.76     14.07 o 
   4  -1   7      510.31      506.06     19.08 o 
   5  -1   7     1095.95     1123.68     35.02 o 
   6  -1   7        0.68       -9.74      9.65 o 
   7  -1   7        1.78       -4.60     11.82 o 
   8  -1   7       75.95       64.25     16.26 o 
   9  -1   7        7.24       -9.15     22.47 o 
  10  -1   7        0.10      -28.62     19.08 o 
 -13   0   7      232.94      182.25     33.44 o 
 -12   0   7      103.40      104.79     26.11 o 
 -11   0   7      288.36      285.86     23.81 o 
 -10   0   7     1056.62     1045.97     42.35 o 
  -9   0   7     2139.42     2217.21     68.27 o 
  -8   0   7      287.16      282.57     19.20 o 
  -7   0   7      516.97      492.20     23.20 o 
  -6   0   7     2638.15     2702.69    115.83 o 
  -5   0   7    11782.75    12557.80    292.09 o 
  -4   0   7      398.77      350.39     16.35 o 
  -3   0   7      647.74      546.50     20.35 o 
  -2   0   7     4801.96     4858.51    121.53 o 
  -1   0   7     3778.40     3825.46     97.66 o 
   0   0   7     1629.95     1693.44     48.67 o 
   1   0   7      429.43      444.70     15.76 o 
   2   0   7      369.44      356.59     14.40 o 
   3   0   7      718.73      668.32     21.79 o 
   4   0   7      353.78      352.90     16.34 o 
   5   0   7      513.75      548.90     21.71 o 
   6   0   7      571.33      570.27     29.16 o 
   7   0   7      370.19      369.41     39.34 o 
   8   0   7      278.44      311.13     36.69 o 
   9   0   7      151.97      144.82     35.36 o 
 -12   1   7      162.40      169.63     34.20 o 
 -11   1   7      772.81      829.91     38.89 o 
 -10   1   7     1717.63     1745.33     96.93 o 
  -9   1   7      608.93      657.37     47.18 o 
  -8   1   7        2.37       -1.62      8.58 o 
  -7   1   7      969.01      946.47     55.96 o 
  -6   1   7     2228.25     2187.34    142.98 o 
  -5   1   7       74.21       64.81      8.81 o 
  -4   1   7        1.52        3.33      3.73 o 
  -3   1   7      394.30      347.53     26.89 o 
  -2   1   7     1165.35     1275.08     55.72 o 
  -1   1   7       83.39       94.46     10.53 o 
   0   1   7     1560.66     1538.16     38.14 o 
   1   1   7     1990.14     1935.70     44.82 o 
   2   1   7     2144.52     2060.75     48.10 o 
   3   1   7      664.38      687.27     22.84 o 
   4   1   7     1510.91     1661.62     42.58 o 
   5   1   7     1158.38     1170.30     34.41 o 
   6   1   7      528.24      509.80     40.96 o 
   7   1   7      174.50      230.14     35.75 o 
   8   1   7      398.92      436.73     42.98 o 
   9   1   7      330.34      349.74     40.62 o 
 -13   2   7       17.55        6.29     24.15 o 
 -12   2   7        4.24        3.98     19.38 o 
 -11   2   7      609.31      609.34     49.67 o 
 -10   2   7      638.83      621.58     47.75 o 
  -9   2   7        5.10      -10.62     12.76 o 
  -8   2   7     1161.78     1097.44     38.85 o 
  -7   2   7       73.38       65.36     10.28 o 
  -6   2   7       22.61       18.65      6.60 o 
  -5   2   7      998.87      934.12     24.91 o 
  -4   2   7     1487.21     1517.81     46.91 o 
  -3   2   7     3037.46     3398.95     89.74 o 
  -2   2   7     1026.66     1114.49     48.63 o 
  -1   2   7     1288.15     1251.31     57.50 o 
   0   2   7     3637.33     3762.34    134.85 o 
   1   2   7     1912.01     1892.66     65.75 o 
   2   2   7     2241.39     2186.41     51.04 o 
   3   2   7     2260.38     2293.55     54.22 o 
   4   2   7      369.62      414.17     18.80 o 
   5   2   7      681.33      729.54     33.06 o 
   6   2   7       13.41       -3.00     15.54 o 
   7   2   7       29.55       40.82     23.60 o 
   8   2   7      383.94      391.68     41.06 o 
 -13   3   7      113.88      105.24     33.44 o 
 -12   3   7       74.06       80.21     27.54 o 
 -11   3   7       31.32       27.83     19.42 o 
 -10   3   7      248.90      234.03     33.59 o 
  -9   3   7      686.00      639.19     45.88 o 
  -8   3   7     1563.90     1423.69     71.16 o 
  -7   3   7      766.88      715.75     44.70 o 
  -6   3   7     2172.46     2211.85     65.11 o 
  -5   3   7     1176.60     1179.46     40.21 o 
  -4   3   7      394.73      387.50     21.98 o 
  -3   3   7      261.20      251.23     20.33 o 
  -2   3   7     2573.31     2749.01     75.92 o 
  -1   3   7     2597.05     2450.63     84.05 o 
   0   3   7      285.21      268.27     12.79 o 
   1   3   7      255.70      249.45     13.24 o 
   2   3   7        6.45       -8.45      6.40 o 
   3   3   7      625.05      567.86     27.62 o 
   4   3   7      799.40      847.02     36.18 o 
   5   3   7        2.22       -6.81     11.52 o 
   6   3   7      363.77      364.59     38.11 o 
   7   3   7        0.75       17.11     22.23 o 
 -13   4   7      154.60      127.37     33.29 o 
 -12   4   7      445.15      478.68     46.47 o 
 -11   4   7      913.21      791.29     57.09 o 
 -10   4   7      790.68      755.54     54.44 o 
  -9   4   7      534.77      554.36     42.93 o 
  -8   4   7      827.48      813.25     65.11 o 
  -7   4   7     1806.74     1828.05     79.22 o 
  -6   4   7     1337.37     1320.35     51.09 o 
  -5   4   7      909.34      891.39     34.23 o 
  -4   4   7      397.43      397.35     21.66 o 
  -3   4   7      340.84      339.67     27.76 o 
  -2   4   7      572.71      577.47     26.44 o 
  -1   4   7     1088.41     1122.52     41.60 o 
   0   4   7       69.55       70.04     11.63 o 
   1   4   7      275.69      290.05     19.53 o 
   2   4   7       12.94        9.30     10.53 o 
   3   4   7       16.07       19.82     11.59 o 
   4   4   7        1.35       -4.97      9.98 o 
   5   4   7      668.26      668.79     34.13 o 
   6   4   7      980.09     1076.16     65.50 o 
   7   4   7       34.59       -4.28     21.54 o 
 -13   5   7      180.29      127.71     34.72 o 
 -12   5   7      540.00      564.68     52.32 o 
 -11   5   7     1036.90      986.66     64.76 o 
 -10   5   7      236.92      253.40     34.52 o 
  -9   5   7        5.89      -20.36     13.57 o 
  -8   5   7      228.09      225.80     33.83 o 
  -7   5   7      475.63      459.44     49.40 o 
  -6   5   7     1350.64     1300.45     45.69 o 
  -5   5   7       68.59       82.88     13.56 o 
  -4   5   7     1334.64     1282.24     45.16 o 
  -3   5   7      218.17      220.09     18.03 o 
  -2   5   7       28.11       27.15     10.24 o 
  -1   5   7       21.04       12.11     17.97 o 
   0   5   7      243.43      275.74     19.97 o 
   1   5   7     1826.30     2011.43     94.56 o 
   2   5   7     1560.58     1549.03     78.88 o 
   3   5   7       17.36       25.18     20.06 o 
   4   5   7      191.25      192.18     32.65 o 
   5   5   7      532.26      553.42     47.21 o 
 -13   6   7       36.17       67.76     27.00 o 
 -12   6   7       75.55       94.71     28.28 o 
 -11   6   7      132.21      107.84     28.72 o 
 -10   6   7        0.05      -20.56     16.23 o 
  -9   6   7      219.42      174.08     29.65 o 
  -8   6   7      267.36      284.52     24.19 o 
  -7   6   7        2.36       -4.36     10.08 o 
  -6   6   7        5.42        5.96     10.26 o 
  -5   6   7     1178.98     1216.90     45.30 o 
  -4   6   7     1415.56     1441.35     52.32 o 
  -3   6   7      756.92      802.39     34.48 o 
  -2   6   7      453.45      482.07     26.40 o 
  -1   6   7      311.39      227.68     28.72 o 
   0   6   7      473.64      457.58     39.00 o 
   1   6   7     1145.71     1043.51     62.35 o 
   2   6   7      507.79      500.41     42.68 o 
   3   6   7      271.18      257.53     36.59 o 
   4   6   7        7.89       -1.72     19.72 o 
   5   6   7       18.84       20.11     21.83 o 
 -13   7   7        0.08      -26.51     20.36 o 
 -12   7   7      100.90      123.38     31.96 o 
 -11   7   7       84.26       20.70     24.39 o 
 -10   7   7      228.00      145.46     30.05 o 
  -9   7   7      572.47      537.83     45.78 o 
  -8   7   7      581.47      629.01     66.58 o 
  -7   7   7      462.59      468.22     36.41 o 
  -6   7   7      286.22      293.42     23.12 o 
  -5   7   7      319.89      299.76     23.38 o 
  -4   7   7     1337.85     1334.30     49.36 o 
  -3   7   7     1565.18     1664.23     62.58 o 
  -2   7   7      547.37      516.39     42.05 o 
  -1   7   7       82.54       74.50     23.21 o 
   0   7   7        0.64      -21.69     14.46 o 
   1   7   7      173.22      142.41     28.82 o 
   2   7   7      438.13      416.62     40.87 o 
   3   7   7        9.75      -12.69     17.95 o 
 -12   8   7      346.03      371.87     45.29 o 
 -11   8   7       66.25       43.91     23.85 o 
 -10   8   7      169.28      149.54     30.88 o 
  -9   8   7      452.85      417.21     42.05 o 
  -8   8   7      817.19      909.70     94.71 o 
  -7   8   7      485.23      551.82     51.73 o 
  -6   8   7       56.92       52.18     20.31 o 
  -5   8   7      117.05       81.54     23.11 o 
  -4   8   7      569.33      520.57     30.13 o 
  -3   8   7      181.02      214.90     33.39 o 
  -2   8   7       13.09       20.06     19.18 o 
  -1   8   7      457.85      417.21     40.67 o 
   0   8   7      169.20      202.95     34.08 o 
   1   8   7      203.33      198.87     33.59 o 
   2   8   7       18.49       -0.20     19.67 o 
 -11   9   7        4.53       -3.39     20.36 o 
 -10   9   7       88.04       68.11     28.13 o 
  -9   9   7      193.51      111.58     29.11 o 
  -8   9   7      605.71      546.33     44.23 o 
  -7   9   7       33.18       35.47     15.15 o 
  -6   9   7      168.11      146.05     20.58 o 
  -5   9   7       40.35       25.77     18.79 o 
  -4   9   7        0.24      -16.52     15.79 o 
  -3   9   7       69.82       41.60     23.16 o 
  -2   9   7      156.86      174.67     34.37 o 
  -1   9   7      861.16      827.77     60.24 o 
   0   9   7       14.74        5.07     23.51 o 
 -10  10   7        0.66       -3.69     20.36 o 
  -9  10   7       50.82       37.91     24.00 o 
  -8  10   7        4.33      -16.44     13.50 o 
  -7  10   7      129.18      117.12     21.28 o 
  -6  10   7      366.73      460.97     44.95 o 
  -5  10   7      120.91      123.33     31.13 o 
  -4  10   7       57.24       58.13     26.16 o 
  -3  10   7      149.72      134.10     30.49 o 
  -2  10   7      234.87      248.29     40.62 o 
  -6  11   7      202.84      197.00     35.50 o 
   4 -14   8      105.60      133.12     36.09 o 
   0 -13   8      257.22      320.48     39.49 o 
   1 -13   8      294.33      323.23     40.47 o 
   2 -13   8        7.19      -12.15     21.64 o 
   3 -13   8        5.75      -17.51     18.49 o 
   4 -13   8      297.95      328.25     46.72 o 
   6 -13   8        2.10        1.72     14.16 o 
   7 -13   8       28.98       30.29     18.64 o 
   8 -13   8        0.82       -8.61     12.93 o 
  -2 -12   8        0.96      -24.24     19.38 o 
  -1 -12   8       38.61        3.25     19.03 o 
   0 -12   8      368.18      318.22     38.21 o 
   1 -12   8       50.38       58.22     24.69 o 
   2 -12   8      301.63      310.99     42.39 o 
   3 -12   8       41.75       39.68     24.98 o 
   5 -12   8       86.35       85.27     23.65 o 
   6 -12   8        6.83       11.31     16.77 o 
   7 -12   8      490.17      394.44     37.42 o 
   8 -12   8      145.52       90.24     22.08 o 
   9 -12   8        7.95      -17.80     12.15 o 
  -4 -11   8      116.57       76.52     28.77 o 
  -3 -11   8       47.93       15.00     23.46 o 
  -2 -11   8      159.69      189.47     35.01 o 
  -1 -11   8       38.35       25.72     23.51 o 
   0 -11   8       67.89       67.42     25.03 o 
   1 -11   8      284.21      319.59     39.93 o 
   2 -11   8      635.80      633.73     53.55 o 
   3 -11   8      120.49      153.23     28.37 o 
   4 -11   8       13.49       -0.64     15.39 o 
   5 -11   8       37.49       17.36     17.90 o 
   6 -11   8      614.26      539.36     42.34 o 
   7 -11   8      788.05      668.40     47.01 o 
   8 -11   8      265.06      233.49     31.92 o 
   9 -11   8       66.90       55.13     18.93 o 
  10 -11   8       87.75       63.49     20.51 o 
  -5 -10   8       43.61       23.60     25.23 o 
  -4 -10   8      110.10       71.75     28.18 o 
  -3 -10   8      639.87      728.00     56.11 o 
  -2 -10   8      274.97      314.28     37.52 o 
  -1 -10   8       73.97       59.01     22.87 o 
   0 -10   8      720.86      697.70     52.18 o 
   1 -10   8      493.42      460.48     44.16 o 
   2 -10   8      646.97      764.49     48.63 o 
   3 -10   8     1099.90     1290.03     68.75 o 
   4 -10   8      349.74      387.85     35.95 o 
   5 -10   8      431.92      477.25     40.13 o 
   6 -10   8      290.45      330.71     35.11 o 
   7 -10   8      132.48      111.73     23.11 o 
   8 -10   8      104.55      126.92     26.01 o 
   9 -10   8       93.36       81.68     21.74 o 
  10 -10   8        0.01      -19.47     12.98 o 
  -7  -9   8      346.83      366.26     50.41 o 
  -6  -9   8      204.80      228.57     38.50 o 
  -5  -9   8      646.19      718.41     58.37 o 
  -4  -9   8      290.47      316.30     42.34 o 
  -3  -9   8      890.26      875.77     58.62 o 
  -2  -9   8      713.07      747.08     52.62 o 
  -1  -9   8      477.74      502.53     42.68 o 
   0  -9   8      166.85      168.23     29.55 o 
   1  -9   8      259.18      292.70     39.49 o 
   2  -9   8      724.03      772.60     47.90 o 
   3  -9   8      595.24      636.78     43.86 o 
   4  -9   8      627.29      649.41     45.54 o 
   5  -9   8      191.43      172.61     26.90 o 
   6  -9   8      191.58      283.20     35.06 o 
   7  -9   8       11.08       -7.03     14.51 o 
   8  -9   8        7.03      -11.21     13.57 o 
   9  -9   8       79.11       79.62     23.75 o 
  10  -9   8      130.07      118.86     28.77 o 
  11  -9   8      127.10      119.55     28.87 o 
  -8  -8   8      182.44      177.82     38.85 o 
  -7  -8   8      470.99      512.95     51.73 o 
  -6  -8   8     1835.15     1847.09     98.15 o 
  -5  -8   8      425.07      440.96     43.23 o 
  -4  -8   8      365.09      333.21     35.65 o 
  -3  -8   8       14.79       32.75     19.23 o 
  -2  -8   8     1763.98     1773.03     87.04 o 
  -1  -8   8      613.58      491.12     40.82 o 
   0  -8   8      435.26      440.96     54.83 o 
   1  -8   8      299.84      295.74     27.69 o 
   2  -8   8      428.33      406.19     33.49 o 
   3  -8   8      654.20      675.62     43.62 o 
   4  -8   8      902.96      932.62     54.29 o 
   5  -8   8     2818.16     2942.33    121.07 o 
   6  -8   8      737.63      696.52     48.73 o 
   7  -8   8       33.80       16.33     17.21 o 
   8  -8   8        4.73      -13.33     15.20 o 
   9  -8   8      435.70      440.02     41.55 o 
  10  -8   8      432.81      373.83     39.68 o 
  11  -8   8      148.93      127.27     30.34 o 
  -9  -7   8        1.95      -26.48     17.65 o 
  -8  -7   8      130.57      113.65     31.67 o 
  -7  -7   8      395.41      439.43     45.00 o 
  -6  -7   8      216.62      287.97     36.98 o 
  -5  -7   8       72.99       75.63     22.37 o 
  -4  -7   8      612.39      557.46     42.98 o 
  -3  -7   8       37.18       39.14     17.36 o 
  -2  -7   8       55.23       41.35     10.00 o 
  -1  -7   8        2.41        6.34      7.77 o 
   0  -7   8      757.29      777.96     42.24 o 
   1  -7   8     1870.58     1998.60     82.81 o 
   2  -7   8       46.16       93.68     18.74 o 
   3  -7   8      190.42      226.60     25.52 o 
   4  -7   8     2459.08     2712.19    110.94 o 
   5  -7   8     1401.94     1416.51     71.21 o 
   6  -7   8      134.09      126.63     25.72 o 
   7  -7   8      266.97      220.41     31.23 o 
   8  -7   8      512.32      475.38     41.80 o 
   9  -7   8      466.93      398.18     40.57 o 
  10  -7   8      217.12      178.26     35.90 o 
  11  -7   8      167.95      118.42     30.78 o 
  -9  -6   8       78.79       40.72     24.15 o 
  -8  -6   8        0.34      -21.76     14.51 o 
  -7  -6   8        0.05       -1.18     17.31 o 
  -6  -6   8      280.89      279.22     33.24 o 
  -5  -6   8      786.21      853.74     54.24 o 
  -4  -6   8      806.78      886.64     54.04 o 
  -3  -6   8      177.81      163.40     15.34 o 
  -2  -6   8     1639.29     1640.80     54.66 o 
  -1  -6   8     2652.11     2892.74     79.73 o 
   0  -6   8     2019.63     2108.36     83.89 o 
   1  -6   8     1755.61     1966.78     80.60 o 
   2  -6   8     1957.55     2141.40     87.53 o 
   3  -6   8     2034.00     2167.37     90.38 o 
   4  -6   8     1285.26     1378.44     67.52 o 
   5  -6   8      753.77      742.95     47.31 o 
   6  -6   8      397.35      455.96     38.50 o 
   7  -6   8      284.03      300.32     33.10 o 
   8  -6   8       98.17      122.40     26.41 o 
   9  -6   8       19.30        6.79     13.36 o 
  10  -6   8        2.12      -25.16     22.47 o 
  11  -6   8       19.16       17.89     16.80 o 
 -10  -5   8      350.47      292.40     40.23 o 
  -9  -5   8      696.24      679.31     53.45 o 
  -8  -5   8       22.00        0.54     17.16 o 
  -7  -5   8     1015.41      951.25     60.34 o 
  -6  -5   8      888.94      993.69     60.19 o 
  -5  -5   8      576.52      600.44     42.19 o 
  -4  -5   8      930.99      852.80     32.46 o 
  -3  -5   8     4071.86     4160.51    118.83 o 
  -2  -5   8     4562.32     4976.05    125.50 o 
  -1  -5   8      160.18      138.23     17.06 o 
   0  -5   8      593.93      536.56     32.26 o 
   1  -5   8      336.36      339.36     25.67 o 
   2  -5   8     1669.61     1631.65     70.27 o 
   3  -5   8      184.04      158.39     21.44 o 
   4  -5   8      441.59      430.29     33.69 o 
   5  -5   8      180.88      215.88     26.90 o 
   6  -5   8       74.30       40.47     18.34 o 
   7  -5   8        4.97      -13.52     13.62 o 
   8  -5   8      348.01      294.17     24.38 o 
   9  -5   8      279.64      312.09     28.77 o 
  10  -5   8      180.28      150.67     27.61 o 
  11  -5   8        0.53      -20.52     13.68 o 
 -11  -4   8      212.21      144.04     30.49 o 
 -10  -4   8      218.97      191.05     32.41 o 
  -9  -4   8      337.17      300.56     34.87 o 
  -8  -4   8     1301.80     1374.36     74.99 o 
  -7  -4   8     1085.02     1158.83     65.85 o 
  -6  -4   8      133.04      151.78     15.92 o 
  -5  -4   8      651.24      665.04     28.19 o 
  -4  -4   8     1866.88     1746.38     66.83 o 
  -3  -4   8      440.25      368.06     19.77 o 
  -2  -4   8      664.96      711.19     28.13 o 
  -1  -4   8       13.45        0.25      8.02 o 
   0  -4   8      945.36     1021.58     47.65 o 
   1  -4   8      161.70      184.16     19.62 o 
   2  -4   8      144.81       97.47     16.87 o 
   3  -4   8     1072.68     1056.00     52.72 o 
   4  -4   8     1002.41      891.01     49.22 o 
   5  -4   8      216.28      182.05     17.97 o 
   6  -4   8      190.35      187.58     18.92 o 
   7  -4   8      997.85     1027.98     42.64 o 
   8  -4   8      913.42      925.20     41.99 o 
   9  -4   8      549.84      580.30     34.46 o 
  10  -4   8       87.57      133.05     21.92 o 
 -11  -3   8       37.35        4.08     18.54 o 
 -10  -3   8      113.16       58.86     22.52 o 
  -9  -3   8      714.89      713.88     49.52 o 
  -8  -3   8      198.67      203.73     29.31 o 
  -7  -3   8       39.02       34.41     11.27 o 
  -6  -3   8      240.53      256.29     42.81 o 
  -5  -3   8        9.93       -0.23      7.24 o 
  -4  -3   8      161.42      144.40     12.57 o 
  -3  -3   8       54.06       70.51     10.84 o 
  -2  -3   8     2288.24     2540.50     69.53 o 
  -1  -3   8     3208.57     3230.70    116.50 o 
   0  -3   8       31.15       16.57     10.47 o 
   1  -3   8     4292.88     4691.26    163.12 o 
   2  -3   8     3157.71     3225.58    119.20 o 
   3  -3   8     1267.22     1291.85     59.90 o 
   4  -3   8      542.90      502.53     24.60 o 
   5  -3   8      916.37      973.86     37.84 o 
   6  -3   8     1293.69     1334.41     48.07 o 
   7  -3   8      926.80      947.19     40.56 o 
   8  -3   8      379.95      363.19     27.69 o 
   9  -3   8      122.38      146.03     21.68 o 
  10  -3   8      142.34      187.38     25.24 o 
 -12  -2   8       15.71       17.46     20.31 o 
 -11  -2   8      206.21      138.97     27.49 o 
 -10  -2   8       15.66       12.29     14.51 o 
  -9  -2   8        0.25       -7.46      8.48 o 
  -8  -2   8      547.70      471.88     26.20 o 
  -7  -2   8      334.58      294.78     22.10 o 
  -6  -2   8     1649.89     1716.24     89.23 o 
  -5  -2   8      701.39      642.61     26.46 o 
  -4  -2   8     2247.77     2152.44     60.57 o 
  -3  -2   8     5186.23     5127.72    173.57 o 
  -2  -2   8     2661.26     2648.16     99.04 o 
  -1  -2   8      662.18      607.76     33.24 o 
   0  -2   8      606.18      594.53     33.73 o 
   1  -2   8      929.91      789.42     40.47 o 
   2  -2   8     2017.95     2158.76     85.66 o 
   3  -2   8      702.47      714.50     28.74 o 
   4  -2   8      105.75       94.02     12.73 o 
   5  -2   8     1044.14     1096.45     40.74 o 
   6  -2   8     1931.45     1933.94     62.31 o 
   7  -2   8       23.56       17.21     14.03 o 
   8  -2   8      315.16      294.43     25.92 o 
   9  -2   8        0.45        6.44     23.11 o 
  10  -2   8       76.18       72.93     31.67 o 
 -12  -1   8      193.31      170.10     31.23 o 
 -11  -1   8       54.46       41.55     20.46 o 
 -10  -1   8      370.68      395.04     24.70 o 
  -9  -1   8     2150.26     2074.72     65.62 o 
  -8  -1   8     2724.36     2704.03     78.13 o 
  -7  -1   8      937.33      926.94     52.54 o 
  -6  -1   8       73.93       82.57     12.00 o 
  -5  -1   8     2102.47     2078.35     59.12 o 
  -4  -1   8     6787.04     7071.62    169.93 o 
  -3  -1   8     3030.26     3249.00     84.31 o 
  -2  -1   8      127.94      147.77     17.36 o 
  -1  -1   8       81.10       75.48     13.87 o 
   0  -1   8     5031.22     5102.62    174.57 o 
   1  -1   8     4482.60     4606.33    180.35 o 
   2  -1   8       25.52       14.55      6.26 o 
   3  -1   8       19.51       31.96     11.86 o 
   4  -1   8       35.65       25.63      7.89 o 
   5  -1   8      178.73      149.68     13.55 o 
   6  -1   8      195.93      175.59     20.04 o 
   7  -1   8      486.97      488.22     29.67 o 
   8  -1   8      792.51      782.09     56.26 o 
   9  -1   8       25.48      -13.82     21.44 o 
 -12   0   8      184.64      191.54     30.59 o 
 -11   0   8       95.07      121.65     19.32 o 
 -10   0   8      227.55      223.51     21.44 o 
  -9   0   8     2014.04     2107.21     81.58 o 
  -8   0   8     1229.74     1252.18     54.76 o 
  -7   0   8       49.78       35.73      9.65 o 
  -6   0   8      876.14      966.93     36.39 o 
  -5   0   8     1523.59     1331.99     41.31 o 
  -4   0   8     3409.06     3317.16     85.04 o 
  -3   0   8        8.61       -1.59      5.16 o 
  -2   0   8     2237.06     2209.31     80.89 o 
  -1   0   8      238.63      168.90     17.19 o 
   0   0   8      502.34      533.55     22.79 o 
   1   0   8      401.63      432.99     16.62 o 
   2   0   8     3168.97     3069.96     67.51 o 
   3   0   8     1022.71     1001.62     29.52 o 
   4   0   8       25.59       18.46      8.49 o 
   5   0   8      580.00      615.42     30.29 o 
   6   0   8      553.84      550.41     29.75 o 
   7   0   8     1324.62     1438.04     78.44 o 
   8   0   8      340.20      448.68     44.31 o 
   9   0   8       67.19       13.08     27.24 o 
 -12   1   8        7.26        4.82     20.31 o 
 -11   1   8      212.46      170.79     30.69 o 
 -10   1   8      692.01      669.87     50.06 o 
  -9   1   8     1647.36     1648.23     55.00 o 
  -8   1   8      316.78      289.55     19.02 o 
  -7   1   8      372.24      296.01     24.78 o 
  -6   1   8      139.04      118.31     23.41 o 
  -5   1   8       99.43       81.54      9.14 o 
  -4   1   8      148.17      108.82     10.07 o 
  -3   1   8     1894.32     1768.53     41.10 o 
  -2   1   8     4859.38     4966.31    125.87 o 
  -1   1   8      269.12      232.70     21.54 o 
   0   1   8     1513.41     1559.61     38.27 o 
   1   1   8     3792.68     3785.39     80.60 o 
   2   1   8     1855.43     1777.04     43.91 o 
   3   1   8     1345.25     1411.45     38.07 o 
   4   1   8     1396.30     1508.22     40.70 o 
   5   1   8       72.96       66.50     17.02 o 
   6   1   8      422.60      507.79     43.03 o 
   7   1   8      141.99      127.91     29.60 o 
   8   1   8      242.66      265.11     41.31 o 
 -13   2   8        7.04      -31.94     21.29 o 
 -12   2   8       93.35       99.93     29.21 o 
 -11   2   8       12.73        8.61     19.08 o 
 -10   2   8      289.12      271.94     35.41 o 
  -9   2   8      470.97      356.77     37.42 o 
  -8   2   8      563.50      520.77     39.88 o 
  -7   2   8     1077.43     1110.68     58.91 o 
  -6   2   8     1458.16     1403.28     66.93 o 
  -5   2   8     2028.49     2075.80     61.84 o 
  -4   2   8      369.68      327.38     22.62 o 
  -3   2   8     1478.61     1498.47     47.38 o 
  -2   2   8     2189.59     2178.34     63.20 o 
  -1   2   8     3555.28     3675.51     97.67 o 
   0   2   8      800.47      772.16     29.57 o 
   1   2   8     1087.65     1134.30     33.95 o 
   2   2   8       45.22       42.41      8.98 o 
   3   2   8       33.14       28.19      9.57 o 
   4   2   8      659.64      716.57     40.59 o 
   5   2   8       19.07        6.83     12.37 o 
   6   2   8      141.24      145.17     28.47 o 
   7   2   8       41.67       42.44     25.08 o 
 -13   3   8       94.91       73.62     30.64 o 
 -12   3   8      233.02      313.84     41.55 o 
 -11   3   8      761.47      686.79     52.62 o 
 -10   3   8     1119.54     1041.98     63.88 o 
  -9   3   8      187.44      155.89     28.28 o 
  -8   3   8      211.50      154.31     26.41 o 
  -7   3   8     1849.97     1946.42     87.63 o 
  -6   3   8     3395.69     3456.27     95.25 o 
  -5   3   8     1295.34     1339.58     45.72 o 
  -4   3   8       43.99       59.48     14.83 o 
  -3   3   8      312.52      277.66     18.89 o 
  -2   3   8     4926.33     4908.44    126.92 o 
  -1   3   8      754.10      780.47     32.03 o 
   0   3   8       20.88        6.05      8.38 o 
   1   3   8       94.98       99.93     10.52 o 
   2   3   8      594.71      558.26     21.70 o 
   3   3   8      740.93      735.82     41.36 o 
   4   3   8       16.81       23.14     20.28 o 
   5   3   8      582.63      572.13     31.03 o 
   6   3   8      494.36      586.96     48.39 o 
   7   3   8        4.62       -3.93     22.23 o 
 -13   4   8       73.57      111.14     29.95 o 
 -12   4   8      749.94      747.72     58.03 o 
 -11   4   8     1338.34     1370.67     79.27 o 
 -10   4   8      872.53      882.90     58.72 o 
  -9   4   8      127.79       89.65     21.98 o 
  -8   4   8       79.68       82.18     14.85 o 
  -7   4   8     1099.91     1147.00     76.59 o 
  -6   4   8     1208.83     1255.07     44.85 o 
  -5   4   8       51.86       54.84     12.56 o 
  -4   4   8     1569.49     1562.91     52.00 o 
  -3   4   8      114.17       81.19     13.83 o 
  -2   4   8      923.75      850.70     34.35 o 
  -1   4   8        2.60       -1.72      8.56 o 
   0   4   8      865.73      885.24     35.57 o 
   1   4   8     1429.63     1495.16     50.81 o 
   2   4   8      688.28      683.98     47.31 o 
   3   4   8       19.09       22.33     17.11 o 
   4   4   8      572.48      578.90     46.13 o 
   5   4   8     1478.13     1551.84     82.96 o 
 -13   5   8        3.72       10.97     20.85 o 
 -12   5   8      157.12      159.92     33.64 o 
 -11   5   8      623.08      621.38     51.24 o 
 -10   5   8       38.48       25.37     20.85 o 
  -9   5   8      502.30      465.05     41.11 o 
  -8   5   8       13.78       -1.97     10.70 o 
  -7   5   8      524.68      488.22     39.09 o 
  -6   5   8        0.79       -8.04      9.70 o 
  -5   5   8     1889.07     1939.52     62.29 o 
  -4   5   8     2307.52     2441.77     73.69 o 
  -3   5   8        4.35       -2.50      9.65 o 
  -2   5   8       40.49       29.06     11.42 o 
  -1   5   8     1548.26     1557.79     53.17 o 
   0   5   8     1377.55     1333.65     71.26 o 
   1   5   8      651.48      602.16     45.44 o 
   2   5   8      565.89      521.61     42.39 o 
   3   5   8       39.28       15.10     19.67 o 
   4   5   8      273.77      331.89     38.41 o 
   5   5   8      259.86      250.01     33.54 o 
 -13   6   8       10.87       -4.33     19.52 o 
 -12   6   8        2.72       -9.93     19.28 o 
 -11   6   8       18.48        1.77     20.31 o 
 -10   6   8        6.46       -6.10     18.98 o 
  -9   6   8     1164.46     1186.22     69.63 o 
  -8   6   8     1065.16     1070.61     84.21 o 
  -7   6   8       98.20       91.97     17.18 o 
  -6   6   8       65.79       73.57     37.72 o 
  -5   6   8     2232.26     2225.58    119.50 o 
  -4   6   8     1416.70     1488.20     53.10 o 
  -3   6   8      210.46      219.65     21.19 o 
  -2   6   8      146.85      120.67     20.60 o 
  -1   6   8      634.40      643.32     48.19 o 
   0   6   8      420.01      376.78     36.78 o 
   1   6   8      214.57      177.38     29.90 o 
   2   6   8      107.97      110.10     26.46 o 
   3   6   8       51.95       14.21     19.47 o 
   4   6   8        7.88       -8.11     19.62 o 
 -12   7   8      334.05      326.87     44.80 o 
 -11   7   8      117.56      121.61     30.00 o 
 -10   7   8      202.17      207.03     33.88 o 
  -9   7   8      774.68      797.92     57.09 o 
  -8   7   8      542.13      590.47     58.00 o 
  -7   7   8      403.19      425.69     31.67 o 
  -6   7   8      208.17      232.74     22.54 o 
  -5   7   8       40.50       17.71     13.13 o 
  -4   7   8     1127.19     1093.07     44.94 o 
  -3   7   8      166.80      153.32     19.42 o 
  -2   7   8        6.76       30.78     19.42 o 
  -1   7   8       32.94       24.00     19.92 o 
   0   7   8        7.95       -6.20     16.38 o 
   1   7   8       21.63       17.26     19.92 o 
   2   7   8        5.51      -12.54     19.77 o 
 -12   8   8      390.98      437.07     49.42 o 
 -11   8   8       31.59       36.19     25.23 o 
 -10   8   8       20.34       47.11     24.88 o 
  -9   8   8      223.57      213.08     37.13 o 
  -8   8   8      239.33      235.17     23.71 o 
  -7   8   8      100.70       94.81     17.80 o 
  -6   8   8      192.71      213.72     23.62 o 
  -5   8   8        1.25       -7.97     12.43 o 
  -4   8   8        2.00      -16.72     15.69 o 
  -3   8   8       25.33        1.82     16.87 o 
  -2   8   8       37.36       51.00     22.28 o 
  -1   8   8      400.30      401.37     41.31 o 
   0   8   8      168.84      127.32     30.59 o 
   1   8   8       14.92       12.64     21.00 o 
 -11   9   8      332.43      373.78     50.06 o 
 -10   9   8      261.43      196.85     36.49 o 
  -9   9   8      206.78      206.64     37.32 o 
  -8   9   8       72.58       51.70     16.90 o 
  -7   9   8      247.40      268.69     27.14 o 
  -6   9   8      369.56      362.20     32.46 o 
  -5   9   8      209.60      254.73     33.83 o 
  -4   9   8       16.50        6.10     19.08 o 
  -3   9   8       52.96       88.81     25.37 o 
  -2   9   8      514.27      512.16     46.62 o 
  -1   9   8      390.62      370.98     41.36 o 
  -9  10   8       21.73       18.10     23.80 o 
  -8  10   8       29.37       16.32     16.36 o 
  -7  10   8      157.07      172.85     33.05 o 
  -6  10   8      409.88      398.18     42.14 o 
  -5  10   8      173.94      190.41     34.67 o 
  -4  10   8       95.28       67.57     26.65 o 
   0 -13   9      310.25      302.68     44.80 o 
   1 -13   9      146.82      182.44     37.47 o 
   2 -13   9       49.37       33.78     29.70 o 
   3 -13   9       63.46       69.53     31.37 o 
   4 -13   9       54.16       24.00     29.90 o 
   6 -13   9       45.49       18.64     18.74 o 
   7 -13   9      169.65      152.89     29.11 o 
  -2 -12   9       21.56       10.57     20.65 o 
  -1 -12   9       54.86       29.26     24.44 o 
   0 -12   9       62.54       30.69     25.13 o 
   1 -12   9       84.50       71.85     27.34 o 
   2 -12   9      432.07      483.79     50.31 o 
   3 -12   9      215.16      266.14     44.21 o 
   5 -12   9        0.31       -0.93     18.10 o 
   6 -12   9      110.28      109.37     27.00 o 
   7 -12   9      416.55      359.23     37.47 o 
   8 -12   9      218.05      211.06     30.88 o 
  -4 -11   9       23.83       -9.84     21.34 o 
  -3 -11   9       76.68      112.27     29.26 o 
  -2 -11   9      140.06      134.20     30.00 o 
  -1 -11   9       60.02       53.70     24.10 o 
   0 -11   9      225.35      216.23     35.60 o 
   1 -11   9      446.27      475.09     48.59 o 
   2 -11   9      519.46      603.63     54.68 o 
   3 -11   9      310.60      379.29     38.85 o 
   4 -11   9      170.71      174.97     30.14 o 
   5 -11   9      129.32      116.84     27.98 o 
   6 -11   9      245.02      283.69     36.00 o 
   7 -11   9      412.93      381.60     37.52 o 
   8 -11   9      182.46      158.44     28.77 o 
   9 -11   9       45.36       12.93     17.26 o 
  -5 -10   9        4.64       -8.51     19.47 o 
  -4 -10   9      624.52      591.09     51.09 o 
  -3 -10   9     1367.22     1281.62     76.47 o 
  -2 -10   9      316.15      299.87     37.13 o 
  -1 -10   9      173.83      144.82     33.44 o 
   0 -10   9      968.04      954.65     63.83 o 
   1 -10   9      349.47      342.75     40.82 o 
   2 -10   9      195.78      208.95     28.92 o 
   3 -10   9      290.91      354.41     36.93 o 
   4 -10   9       52.70       37.03     20.80 o 
   5 -10   9       33.05       26.60     18.74 o 
   6 -10   9       42.44       20.51     17.31 o 
   7 -10   9       61.60       46.23     21.24 o 
   8 -10   9        0.03        4.13     15.10 o 
   9 -10   9        4.37        2.16     15.39 o 
  10 -10   9       31.95       22.13     18.79 o 
  -7  -9   9      317.58      328.30     49.22 o 
  -6  -9   9      675.68      673.95     56.95 o 
  -5  -9   9      404.98      474.89     46.67 o 
  -4  -9   9      141.55      135.87     29.55 o 
  -3  -9   9      583.89      543.15     47.26 o 
  -2  -9   9      387.70      353.38     36.73 o 
  -1  -9   9       11.18        3.39     15.49 o 
   0  -9   9       60.46       56.31     24.54 o 
   1  -9   9        1.15        3.54     13.18 o 
   2  -9   9       17.81       26.70     18.59 o 
   3  -9   9        4.69        3.79     16.67 o 
   4  -9   9        1.15      -18.29     12.64 o 
   5  -9   9      280.03      287.38     32.55 o 
   6  -9   9      239.58      255.37     31.47 o 
   7  -9   9      130.55       92.50     24.78 o 
   8  -9   9       29.52        5.66     16.38 o 
   9  -9   9      160.72      157.31     29.70 o 
  10  -9   9      235.54      228.57     35.06 o 
  -8  -8   9       45.79       21.34     26.95 o 
  -7  -8   9      590.48      518.95     50.01 o 
  -6  -8   9       32.20       31.32     24.15 o 
  -5  -8   9       10.92        8.56     20.46 o 
  -4  -8   9       15.01       10.33     17.31 o 
  -3  -8   9       83.35       54.44     20.36 o 
  -2  -8   9       77.57       74.75     23.16 o 
  -1  -8   9      102.74       82.32     13.71 o 
   0  -8   9     1089.15     1045.42     40.94 o 
   1  -8   9     1030.50     1075.77     56.21 o 
   2  -8   9       63.40       38.55     18.10 o 
   3  -8   9       17.17       16.38     17.06 o 
   4  -8   9     1548.43     1718.94     82.07 o 
   5  -8   9      730.66      758.44     51.09 o 
   6  -8   9      307.34      361.93     36.78 o 
   7  -8   9       97.57      105.97     25.42 o 
   8  -8   9      288.22      302.18     34.72 o 
   9  -8   9      391.37      340.98     37.87 o 
  10  -8   9      174.47      167.20     32.36 o 
  -8  -7   9       15.95       11.36     21.54 o 
  -7  -7   9      118.49       88.57     26.70 o 
  -6  -7   9      117.79      123.14     27.39 o 
  -5  -7   9      533.77      525.59     44.21 o 
  -4  -7   9      400.98      399.50     37.13 o 
  -3  -7   9      361.35      329.77     33.05 o 
  -2  -7   9      102.00      108.93     13.85 o 
  -1  -7   9      516.20      508.45     25.92 o 
   0  -7   9      801.24      928.98     49.03 o 
   1  -7   9     1957.30     2089.52     87.09 o 
   2  -7   9      665.17      693.48     43.03 o 
   3  -7   9      579.74      673.26     44.75 o 
   4  -7   9     1717.80     1731.33     81.34 o 
   5  -7   9     2723.64     2723.99    114.92 o 
   6  -7   9      307.29      298.40     33.14 o 
   7  -7   9      140.48      141.63     27.29 o 
   8  -7   9      355.68      316.59     36.54 o 
   9  -7   9        0.10      -16.72     16.23 o 
  10  -7   9        3.90       -5.66     19.03 o 
  -9  -6   9      214.89      200.69     37.03 o 
  -8  -6   9       17.98        6.44     22.97 o 
  -7  -6   9      205.02      269.09     37.47 o 
  -6  -6   9     2137.95     2176.61    104.40 o 
  -5  -6   9     1027.08      958.24     59.75 o 
  -4  -6   9      299.69      257.34     29.11 o 
  -3  -6   9      206.56      213.28     17.48 o 
  -2  -6   9     3310.04     3499.40    116.96 o 
  -1  -6   9      846.34      862.66     48.71 o 
   0  -6   9      383.63      421.39     30.93 o 
   1  -6   9     1287.06     1407.80     64.81 o 
   2  -6   9     1703.78     1805.98     78.93 o 
   3  -6   9     1929.37     1934.18     84.63 o 
   4  -6   9        9.74       -2.70     12.59 o 
   5  -6   9      863.94      864.80     53.36 o 
   6  -6   9       39.19       28.67     18.49 o 
   7  -6   9      127.89      124.46     25.77 o 
   8  -6   9       87.96       78.39     24.29 o 
   9  -6   9      349.66      371.03     40.62 o 
  10  -6   9      123.37      156.42     23.74 o 
 -10  -5   9      295.76      308.58     39.34 o 
  -9  -5   9      226.34      256.60     39.68 o 
  -8  -5   9      275.18      310.59     37.82 o 
  -7  -5   9     1453.85     1518.64     80.99 o 
  -6  -5   9     2763.97     2761.02    120.28 o 
  -5  -5   9       95.98       91.48     14.08 o 
  -4  -5   9      151.66      166.86     15.89 o 
  -3  -5   9     2669.49     2657.28     75.17 o 
  -2  -5   9      309.14      247.11     17.70 o 
  -1  -5   9       23.77       24.93     11.51 o 
   0  -5   9        5.31      -12.17      8.11 o 
   1  -5   9      106.45      101.84     17.95 o 
   2  -5   9      170.16      164.89     22.08 o 
   3  -5   9       72.80       72.19     17.70 o 
   4  -5   9     1821.74     1735.85     79.12 o 
   5  -5   9     1418.23     1438.93     72.04 o 
   6  -5   9        6.90      -19.92     13.28 o 
   7  -5   9        0.50      -14.50      9.66 o 
   8  -5   9      467.57      470.58     51.29 o 
   9  -5   9      770.60      819.73     61.49 o 
  10  -5   9      178.08      190.83     24.94 o 
 -11  -4   9      258.05      276.17     39.88 o 
 -10  -4   9       98.36       92.45     26.55 o 
  -9  -4   9      549.28      538.47     44.80 o 
  -8  -4   9      327.02      323.63     35.90 o 
  -7  -4   9      689.23      693.57     47.75 o 
  -6  -4   9       57.37       52.47     12.27 o 
  -5  -4   9      666.44      555.10     26.25 o 
  -4  -4   9       16.59       -0.61      7.23 o 
  -3  -4   9       75.76       72.84     11.15 o 
  -2  -4   9      212.20      254.48     17.49 o 
  -1  -4   9     1557.59     1529.31     65.40 o 
   0  -4   9     1271.11     1228.65     56.06 o 
   1  -4   9      529.10      592.67     36.14 o 
   2  -4   9      362.97      355.59     28.28 o 
   3  -4   9      929.75      916.88     49.91 o 
   4  -4   9     2815.97     2849.58    113.69 o 
   5  -4   9     1087.60     1082.65     59.11 o 
   6  -4   9      236.48      223.88     20.76 o 
   7  -4   9       74.04       48.68     14.96 o 
   8  -4   9      456.81      492.95     53.55 o 
   9  -4   9      660.61      670.42     37.90 o 
  10  -4   9      117.16      113.82     22.28 o 
 -11  -3   9       21.74        3.79     18.49 o 
 -10  -3   9       32.59       20.70     16.52 o 
  -9  -3   9        9.50        7.87     17.65 o 
  -8  -3   9       47.44       36.83     12.47 o 
  -7  -3   9      122.33       99.35     32.26 o 
  -6  -3   9      374.48      348.15     21.95 o 
  -5  -3   9     1433.70     1431.30     46.69 o 
  -4  -3   9        6.38       -0.56      6.92 o 
  -3  -3   9     1942.52     2152.01     62.37 o 
  -2  -3   9     2581.98     2693.25    102.58 o 
  -1  -3   9     2572.19     2376.86     91.81 o 
   0  -3   9     3047.58     2988.06    111.24 o 
   1  -3   9     2887.12     2837.34    107.65 o 
   2  -3   9      544.55      519.98     34.52 o 
   3  -3   9      209.86      214.16     25.52 o 
   4  -3   9      900.39      851.76     49.86 o 
   5  -3   9     1486.04     1531.18     88.96 o 
   6  -3   9      556.15      532.02     29.48 o 
   7  -3   9       16.49        4.62     16.30 o 
   8  -3   9       41.67       39.20     15.83 o 
   9  -3   9       54.07       43.56     17.41 o 
  10  -3   9       62.86       85.91     30.29 o 
 -12  -2   9       92.29       68.85     26.36 o 
 -11  -2   9      191.17      176.79     28.18 o 
 -10  -2   9      722.63      667.46     47.36 o 
  -9  -2   9      463.41      472.62     26.89 o 
  -8  -2   9     1323.49     1331.25     47.64 o 
  -7  -2   9      370.10      331.75     22.15 o 
  -6  -2   9      624.94      630.16     28.33 o 
  -5  -2   9     1100.31     1052.95     37.05 o 
  -4  -2   9     4628.82     4767.90    120.72 o 
  -3  -2   9     1536.98     1441.18     45.32 o 
  -2  -2   9     1378.07     1554.89     67.08 o 
  -1  -2   9     2133.87     2227.51     87.24 o 
   0  -2   9     2044.33     1870.64     76.37 o 
   1  -2   9     1723.75     1619.36     69.04 o 
   2  -2   9        1.07       -4.08      9.88 o 
   3  -2   9      119.47      110.86     13.51 o 
   4  -2   9      185.63      160.77     16.77 o 
   5  -2   9     1164.90     1140.83     43.16 o 
   6  -2   9       73.25       53.88     17.24 o 
   7  -2   9      650.29      610.23     33.62 o 
   8  -2   9      501.18      509.80     31.55 o 
   9  -2   9       11.25       -3.25     21.88 o 
 -12  -1   9      191.74      178.75     31.77 o 
 -11  -1   9       72.49       38.85     19.08 o 
 -10  -1   9      647.72      612.79     31.89 o 
  -9  -1   9     1509.58     1560.68     65.72 o 
  -8  -1   9      366.79      370.60     31.20 o 
  -7  -1   9      232.11      212.09     17.53 o 
  -6  -1   9      116.02      129.43     14.11 o 
  -5  -1   9     6939.25     7009.47    170.79 o 
  -4  -1   9     1235.11     1210.76     57.09 o 
  -3  -1   9      310.74      346.11     18.60 o 
  -2  -1   9     1091.62     1083.24     51.78 o 
  -1  -1   9       45.95       43.52     13.52 o 
   0  -1   9     2148.29     2295.57     89.60 o 
   1  -1   9       91.56       90.22     12.53 o 
   2  -1   9     3137.58     3090.52     69.10 o 
   3  -1   9     1357.66     1346.07     37.02 o 
   4  -1   9      305.55      294.05     16.93 o 
   5  -1   9      158.85      176.32     23.76 o 
   6  -1   9      571.28      625.89     33.76 o 
   7  -1   9     1331.10     1412.98     53.85 o 
   8  -1   9      470.17      449.02     44.75 o 
   9  -1   9       23.67       19.03     24.93 o 
 -11   0   9        7.78      -19.18     17.70 o 
 -10   0   9      453.64      484.28     41.85 o 
  -9   0   9     2325.47     2358.27     71.57 o 
  -8   0   9     1620.45     1623.97     52.67 o 
  -7   0   9     1375.90     1274.77     43.40 o 
  -6   0   9       53.14       41.80     10.01 o 
  -5   0   9      575.39      497.67     21.83 o 
  -4   0   9       37.30       18.30      6.86 o 
  -3   0   9      902.51      774.79     28.08 o 
  -2   0   9     4361.88     4464.55    115.61 o 
  -1   0   9      407.50      399.48     23.65 o 
   0   0   9        8.17       -3.89      7.25 o 
   1   0   9     1247.54     1215.98     33.02 o 
   2   0   9     5176.70     5480.11    113.94 o 
   3   0   9      834.70      847.76     27.78 o 
   4   0   9      377.80      377.75     18.90 o 
   5   0   9       49.55       33.91     10.00 o 
   6   0   9     1791.31     2007.23     65.63 o 
   7   0   9      839.09      792.27     57.19 o 
   8   0   9       63.23       51.00     28.13 o 
 -12   1   9      168.54      170.74     32.46 o 
 -11   1   9       24.26       28.08     20.95 o 
 -10   1   9      244.35      256.65     35.80 o 
  -9   1   9      480.46      379.88     37.08 o 
  -8   1   9     1483.58     1372.99     71.11 o 
  -7   1   9     1180.34     1187.64     62.80 o 
  -6   1   9     1602.45     1595.36     74.40 o 
  -5   1   9      806.91      838.45     48.29 o 
  -4   1   9      730.43      726.13     42.59 o 
  -3   1   9     3455.34     3376.68     91.45 o 
  -2   1   9     2715.61     2682.59     77.99 o 
  -1   1   9      776.14      768.87     30.46 o 
   0   1   9      675.29      722.52     29.80 o 
   1   1   9     1077.81     1110.05     31.67 o 
   2   1   9      556.32      480.15     19.91 o 
   3   1   9      396.30      374.58     18.24 o 
   4   1   9        4.00      -12.15      8.10 o 
   5   1   9      306.28      307.87     23.18 o 
   6   1   9      123.42      123.28     29.65 o 
   7   1   9        6.91       -0.69     22.42 o 
   8   1   9        0.51      -22.42     19.77 o 
 -13   2   9      171.82      152.54     34.52 o 
 -12   2   9      392.37      388.34     42.78 o 
 -11   2   9      192.19      177.43     32.31 o 
 -10   2   9      382.17      378.11     40.52 o 
  -9   2   9      617.60      626.94     47.50 o 
  -8   2   9      704.96      699.18     47.65 o 
  -7   2   9     1562.14     1531.82     74.65 o 
  -6   2   9     1551.23     1612.13     76.12 o 
  -5   2   9     2126.18     2189.16     66.25 o 
  -4   2   9      984.15      950.31     36.44 o 
  -3   2   9       11.10        3.85      8.73 o 
  -2   2   9     1057.75     1013.63     37.38 o 
  -1   2   9     1283.20     1372.29     46.16 o 
   0   2   9      149.97      121.22     15.00 o 
   1   2   9       21.04       12.95      7.13 o 
   2   2   9      287.03      292.19     19.45 o 
   3   2   9      288.97      248.53     16.01 o 
   4   2   9       75.15       54.98     19.33 o 
   5   2   9       23.26       -5.52     13.51 o 
   6   2   9      205.54      205.75     33.24 o 
   7   2   9       74.68       94.47     30.19 o 
 -13   3   9      112.92      100.42     32.55 o 
 -12   3   9      389.34      416.08     45.64 o 
 -11   3   9      489.54      512.26     46.82 o 
 -10   3   9      961.68      903.51     60.19 o 
  -9   3   9      402.55      304.05     34.32 o 
  -8   3   9        3.92      -12.83     13.38 o 
  -7   3   9     1212.11     1147.71     62.90 o 
  -6   3   9      643.09      561.86     33.81 o 
  -5   3   9      606.06      629.48     29.79 o 
  -4   3   9      287.72      271.77     20.36 o 
  -3   3   9       18.99       27.83     10.59 o 
  -2   3   9      892.35      905.77     36.04 o 
  -1   3   9        0.06      -12.12      8.08 o 
   0   3   9      323.93      323.14     21.28 o 
   1   3   9      190.25      197.41     19.05 o 
   2   3   9      186.19      228.12     20.45 o 
   3   3   9      223.19      218.24     28.96 o 
   4   3   9      382.02      332.13     37.03 o 
   5   3   9      841.37      780.96     55.03 o 
   6   3   9      281.95      258.57     37.28 o 
 -13   4   9        0.41       -0.79     21.74 o 
 -12   4   9      319.97      322.05     43.13 o 
 -11   4   9      543.01      564.19     50.45 o 
 -10   4   9      203.24      216.57     34.52 o 
  -9   4   9       72.24       27.59     17.65 o 
  -8   4   9        0.26       -4.95      9.94 o 
  -7   4   9      598.19      546.71     43.30 o 
  -6   4   9      298.71      290.64     21.76 o 
  -5   4   9      710.97      679.68     31.95 o 
  -4   4   9      966.23     1129.82     43.24 o 
  -3   4   9       26.94       28.69     11.76 o 
  -2   4   9       35.87       23.68     17.78 o 
  -1   4   9      695.96      705.24     32.51 o 
   0   4   9     2620.74     2566.02     76.88 o 
   1   4   9      703.39      709.41     51.14 o 
   2   4   9      145.23      184.70     30.00 o 
   3   4   9      240.43      246.03     31.62 o 
   4   4   9      650.43      627.24     50.26 o 
 -13   5   9       21.87       37.47     25.87 o 
 -12   5   9      101.70      125.10     33.39 o 
 -11   5   9        5.69      -13.62     17.26 o 
 -10   5   9       43.15       37.91     21.64 o 
  -9   5   9      363.73      301.82     28.87 o 
  -8   5   9      655.78      604.08     53.21 o 
  -7   5   9      245.05      258.92     21.84 o 
  -6   5   9      922.45      916.45     39.01 o 
  -5   5   9     1202.74     1167.51     55.91 o 
  -4   5   9      471.47      470.22     27.30 o 
  -3   5   9      190.28      216.78     20.80 o 
  -2   5   9     1242.69     1322.21     49.07 o 
  -1   5   9     1456.87     1517.87     53.80 o 
   0   5   9       99.86      108.58     25.37 o 
   1   5   9      171.30      160.17     29.01 o 
   2   5   9      118.48       49.13     22.18 o 
   3   5   9      294.44      238.99     32.26 o 
   4   5   9       15.29       -7.28     19.08 o 
 -12   6   9      260.31      246.91     39.64 o 
 -11   6   9      494.34      492.84     49.27 o 
 -10   6   9       76.34       45.04     24.34 o 
  -9   6   9      518.90      496.10     30.86 o 
  -8   6   9      843.03      867.89     40.73 o 
  -7   6   9      294.48      297.25     25.87 o 
  -6   6   9      677.94      678.83     39.88 o 
  -5   6   9       35.94       23.30     13.00 o 
  -4   6   9      197.87      183.70     21.99 o 
  -3   6   9      644.22      610.48     32.53 o 
  -2   6   9      322.65      269.96     23.63 o 
  -1   6   9       32.96        8.41     19.42 o 
   0   6   9       12.32       -7.03     16.72 o 
   1   6   9       22.86       26.80     21.05 o 
   2   6   9       61.30       42.14     24.39 o 
   3   6   9        3.82      -12.24     18.64 o 
 -12   7   9      397.35      384.26     47.31 o 
 -11   7   9      307.48      348.36     41.80 o 
 -10   7   9       24.66       55.77     24.24 o 
  -9   7   9      109.40      113.55     20.58 o 
  -8   7   9      358.78      366.73     45.81 o 
  -7   7   9      720.68      686.41     37.00 o 
  -6   7   9        4.23        4.43     12.20 o 
  -5   7   9       45.08       42.04     15.11 o 
  -4   7   9       68.68       56.92     16.18 o 
  -3   7   9       36.53       36.59     19.18 o 
  -2   7   9       51.93       59.40     23.31 o 
  -1   7   9      132.42      122.60     28.72 o 
   0   7   9      120.05      118.42     29.60 o 
   1   7   9        7.97       -7.62     19.33 o 
 -11   8   9        0.04      -13.57     20.70 o 
 -10   8   9      160.35      174.62     34.52 o 
  -9   8   9        7.99      -19.09     13.30 o 
  -8   8   9      100.58       82.43     26.24 o 
  -7   8   9      113.68      147.46     49.81 o 
  -6   8   9       88.21       74.01     19.74 o 
  -5   8   9      443.41      425.87     29.49 o 
  -4   8   9       73.95       96.34     27.44 o 
  -3   8   9        0.37       -9.54     18.74 o 
  -2   8   9      196.08      160.07     32.11 o 
  -1   8   9      435.22      467.86     45.98 o 
   0   8   9       81.89       74.65     28.08 o 
  -9   9   9        5.39       -1.25     14.24 o 
  -8   9   9       80.16      107.70     20.64 o 
  -7   9   9       97.74       81.20     20.30 o 
  -6   9   9      186.30      233.04     38.36 o 
  -5   9   9      142.33      143.89     31.23 o 
  -4   9   9      157.06      182.54     33.49 o 
  -3   9   9      147.88      138.82     31.57 o 
  -2   9   9      192.70      195.97     35.85 o 
   0 -13  10       70.11       62.94     29.85 o 
   1 -13  10       27.10       39.49     24.83 o 
   2 -13  10       43.29       60.88     31.92 o 
   3 -13  10      283.39      319.74     50.16 o 
   6 -13  10      104.10      105.92     27.64 o 
  -2 -12  10       73.46       69.04     26.26 o 
  -1 -12  10        5.47      -13.52     20.60 o 
   0 -12  10       43.79       53.31     28.77 o 
   1 -12  10      166.36      156.48     35.36 o 
   2 -12  10      145.12      173.93     38.21 o 
   4 -12  10      191.77      224.63     35.85 o 
   5 -12  10      140.51      135.68     28.77 o 
   6 -12  10      113.04      107.99     29.26 o 
   7 -12  10      150.40      106.71     25.37 o 
   8 -12  10      190.70      178.80     31.82 o 
  -4 -11  10      283.06      336.90     46.57 o 
  -3 -11  10       99.03      125.74     31.32 o 
  -2 -11  10       92.31       54.83     25.62 o 
  -1 -11  10      578.03      525.59     48.98 o 
   0 -11  10      641.73      651.09     55.03 o 
   1 -11  10      124.31      105.63     34.57 o 
   2 -11  10      106.16      147.97     38.01 o 
   3 -11  10      412.76      434.52     40.47 o 
   4 -11  10      309.21      377.67     40.18 o 
   5 -11  10      177.23      245.73     36.83 o 
   6 -11  10       36.54       24.49     19.77 o 
   7 -11  10        0.69      -22.35     14.90 o 
   8 -11  10      123.63      106.32     27.88 o 
   9 -11  10       68.96       73.62     22.97 o 
  -5 -10  10      559.13      652.91     55.91 o 
  -4 -10  10      365.27      414.45     43.32 o 
  -3 -10  10       98.80       65.26     26.16 o 
  -2 -10  10      176.86      239.53     37.32 o 
  -1 -10  10      486.81      495.74     47.70 o 
   0 -10  10      916.24      949.09     65.70 o 
   1 -10  10        0.10      -13.74     11.92 o 
   2 -10  10      393.79      474.00     41.55 o 
   3 -10  10       21.28       22.82     20.56 o 
   4 -10  10      432.11      444.45     42.19 o 
   5 -10  10       83.95       62.16     22.77 o 
   6 -10  10      221.04      287.58     36.73 o 
   7 -10  10       41.17       14.46     19.08 o 
   8 -10  10        5.69       -1.23     16.33 o 
   9 -10  10        4.74      -15.29     15.54 o 
  -6  -9  10      591.15      585.14     53.06 o 
  -5  -9  10        3.47      -24.86     16.57 o 
  -4  -9  10        4.78        6.88     17.16 o 
  -3  -9  10        4.45        0.25     18.44 o 
  -2  -9  10       82.46       78.53     26.06 o 
  -1  -9  10       42.20       19.08     20.26 o 
   0  -9  10       11.45        4.45     11.18 o 
   1  -9  10      564.76      627.33     43.32 o 
   2  -9  10      965.39     1062.10     60.04 o 
   3  -9  10        0.81       -3.25     14.95 o 
   4  -9  10       48.43       48.00     22.08 o 
   5  -9  10       50.64       62.55     23.95 o 
   6  -9  10      570.75      622.12     47.75 o 
   7  -9  10      362.49      417.94     41.16 o 
   8  -9  10       23.40       33.88     21.39 o 
   9  -9  10      154.83      120.92     28.37 o 
  -7  -8  10       50.04       46.57     24.74 o 
  -6  -8  10       33.53       32.41     24.24 o 
  -5  -8  10       23.68       -6.69     17.06 o 
  -4  -8  10       78.47       45.78     23.06 o 
  -3  -8  10     1309.53     1387.84     77.16 o 
  -2  -8  10       40.32       59.01     22.97 o 
  -1  -8  10       37.91       30.91     11.83 o 
   0  -8  10     1166.87     1315.17     62.82 o 
   1  -8  10     2854.95     3045.16    120.82 o 
   2  -8  10      244.54      243.71     30.39 o 
   3  -8  10      277.67      290.48     31.57 o 
   4  -8  10       88.36       81.83     23.01 o 
   5  -8  10      369.65      335.62     35.75 o 
   6  -8  10     1198.47     1143.48     66.83 o 
   7  -8  10      486.98      500.51     43.23 o 
   8  -8  10      113.30       72.14     24.34 o 
   9  -8  10      129.90       93.83     27.59 o 
  10  -8  10       43.84       57.83     25.42 o 
  -8  -7  10       98.11       87.09     30.05 o 
  -7  -7  10       46.19       18.05     20.85 o 
  -6  -7  10      252.43      271.06     37.32 o 
  -5  -7  10       63.51       28.87     21.83 o 
  -4  -7  10     1052.48      975.99     61.86 o 
  -3  -7  10     1637.62     1477.48     77.50 o 
  -2  -7  10      716.01      720.98     32.60 o 
  -1  -7  10      613.31      650.20     56.36 o 
   0  -7  10      265.19      268.75     26.70 o 
   1  -7  10     1819.92     2070.00     89.06 o 
   2  -7  10     1862.90     1941.70     86.01 o 
   3  -7  10        1.62      -17.75     14.02 o 
   4  -7  10      129.85      135.53     25.87 o 
   5  -7  10      373.56      358.98     37.87 o 
   6  -7  10       63.96       85.12     24.74 o 
   7  -7  10       14.32        8.56     18.74 o 
   8  -7  10        1.30      -12.10     16.67 o 
   9  -7  10      161.70      145.76     32.06 o 
  10  -7  10       83.35       73.32     28.72 o 
  -9  -6  10      129.06      115.46     31.18 o 
  -8  -6  10      410.90      410.96     44.55 o 
  -7  -6  10     1091.72     1145.11     70.76 o 
  -6  -6  10      600.45      601.37     47.41 o 
  -5  -6  10      486.45      438.35     39.83 o 
  -4  -6  10      707.07      684.10     31.32 o 
  -3  -6  10     1639.88     1678.99     54.82 o 
  -2  -6  10     1085.76     1042.10     63.63 o 
  -1  -6  10       80.40       64.51     13.13 o 
   0  -6  10      228.04      210.13     23.41 o 
   1  -6  10      407.15      376.98     31.32 o 
   2  -6  10     1806.91     1916.52     84.58 o 
   3  -6  10        0.30       -3.20     13.08 o 
   4  -6  10     1499.21     1557.35     76.12 o 
   5  -6  10      883.41      903.31     55.77 o 
   6  -6  10       66.58       42.49     22.03 o 
   7  -6  10       10.90       -5.02     15.98 o 
   8  -6  10      877.22      909.31     62.06 o 
   9  -6  10      503.71      580.96     51.24 o 
  10  -6  10       76.96      115.71     34.18 o 
 -10  -5  10       75.78       40.72     27.10 o 
  -9  -5  10      123.47      113.50     31.32 o 
  -8  -5  10     1197.96     1284.42     75.58 o 
  -7  -5  10      690.47      755.29     53.85 o 
  -6  -5  10      359.25      422.62     38.95 o 
  -5  -5  10      484.62      395.65     23.53 o 
  -4  -5  10      223.13      183.18     17.90 o 
  -3  -5  10      433.43      444.06     35.73 o 
  -2  -5  10        6.61        2.56      8.26 o 
  -1  -5  10     1097.54     1008.45     50.95 o 
   0  -5  10     1302.35     1233.42     58.67 o 
   1  -5  10      116.98      107.60     19.72 o 
   2  -5  10       12.27       -5.56     11.36 o 
   3  -5  10      421.63      485.12     37.82 o 
   4  -5  10     4696.68     4920.81    181.06 o 
   5  -5  10     1880.93     1914.61     88.61 o 
   6  -5  10       99.07       54.78     20.65 o 
   7  -5  10       86.16       68.16     23.01 o 
   8  -5  10      861.91      901.48     64.62 o 
   9  -5  10      495.87      532.50     34.59 o 
 -10  -4  10       40.91        7.72     20.51 o 
  -9  -4  10       55.58       22.92     21.69 o 
  -8  -4  10      344.52      319.69     35.46 o 
  -7  -4  10        5.57        5.46     14.56 o 
  -6  -4  10     1583.73     1621.58     54.54 o 
  -5  -4  10     2488.73     2454.58     72.35 o 
  -4  -4  10       59.47       49.69     19.13 o 
  -3  -4  10        1.00        3.14     11.36 o 
  -2  -4  10     1143.94     1295.36     67.17 o 
  -1  -4  10     2713.83     2495.03     98.01 o 
   0  -4  10     1550.74     1510.97     67.22 o 
   1  -4  10       52.34       50.36     15.05 o 
   2  -4  10       48.67       59.75     16.42 o 
   3  -4  10     4715.89     5034.61    181.90 o 
   4  -4  10     3874.08     3922.01    149.40 o 
   5  -4  10      112.21      104.25     22.87 o 
   6  -4  10        0.52      -14.97      9.98 o 
   7  -4  10      197.69      175.40     21.61 o 
   8  -4  10      432.63      427.12     35.09 o 
   9  -4  10       25.39       17.19     16.55 o 
 -11  -3  10      370.05      295.74     36.49 o 
 -10  -3  10      274.52      288.37     33.78 o 
  -9  -3  10      100.56       88.12     24.74 o 
  -8  -3  10       29.54        3.67     11.04 o 
  -7  -3  10      911.40      923.82     58.17 o 
  -6  -3  10     3734.43     3896.36    105.55 o 
  -5  -3  10     1288.33     1251.30     43.56 o 
  -4  -3  10      212.55      206.48     34.67 o 
  -3  -3  10     1463.52     1502.78     48.64 o 
  -2  -3  10     3190.27     3400.94    127.02 o 
  -1  -3  10     1917.58     1865.19     77.75 o 
   0  -3  10     1179.14     1139.35     55.08 o 
   1  -3  10        6.87        6.69     11.51 o 
   2  -3  10     1098.30     1091.06     56.40 o 
   3  -3  10      973.61      976.04     53.26 o 
   4  -3  10       93.19       75.24     19.57 o 
   5  -3  10       19.17        1.43     11.06 o 
   6  -3  10       23.36        5.73     12.58 o 
   7  -3  10       52.78       29.29     14.82 o 
   8  -3  10       78.45       55.53     19.82 o 
   9  -3  10       35.74       14.26     14.89 o 
 -11  -2  10      199.06      193.06     30.93 o 
 -10  -2  10     1190.66     1197.08     66.44 o 
  -9  -2  10      466.48      450.04     27.34 o 
  -8  -2  10       21.47       13.53     11.52 o 
  -7  -2  10     2284.82     2335.77     70.99 o 
  -6  -2  10      811.33      783.41     32.80 o 
  -5  -2  10     1021.11     1074.68     38.55 o 
  -4  -2  10     1057.95     1055.40     37.68 o 
  -3  -2  10      227.23      196.99     19.30 o 
  -2  -2  10       78.93       59.85     15.83 o 
  -1  -2  10      827.52      876.75     46.03 o 
   0  -2  10      309.16      308.33     26.11 o 
   1  -2  10       65.66       61.22     15.83 o 
   2  -2  10       90.87       57.68     17.41 o 
   3  -2  10      265.97      302.33     29.01 o 
   4  -2  10       36.84       35.43     12.68 o 
   5  -2  10      109.84       94.00     17.11 o 
   6  -2  10      458.13      355.86     24.83 o 
   7  -2  10      220.64      254.89     25.11 o 
   8  -2  10      283.23      318.15     28.22 o 
 -10  -1  10      886.49      865.79     58.22 o 
  -9  -1  10      583.80      600.50     30.27 o 
  -8  -1  10      453.91      448.71     26.03 o 
  -7  -1  10       37.21       15.99     19.82 o 
  -6  -1  10      393.37      389.87     21.93 o 
  -5  -1  10     1645.41     1643.64     50.90 o 
  -4  -1  10        8.12        2.53      7.13 o 
  -3  -1  10      169.66      189.23     22.08 o 
  -2  -1  10      137.86      104.84     18.44 o 
  -1  -1  10      250.30      282.02     26.36 o 
   0  -1  10        0.73       -3.64      9.20 o 
   1  -1  10     1502.95     1450.51     47.93 o 
   2  -1  10     4959.73     5252.62    135.71 o 
   3  -1  10      643.67      670.82     25.07 o 
   4  -1  10        7.55      -12.46      8.30 o 
   5  -1  10      643.65      645.62     32.29 o 
   6  -1  10      792.10      803.61     37.82 o 
   7  -1  10      412.70      419.84     28.59 o 
   8  -1  10      239.71      233.19     38.06 o 
 -12   0  10        1.74      -28.55     19.03 o 
 -11   0  10       30.58       32.26     22.37 o 
 -10   0  10      221.81      231.08     35.50 o 
  -9   0  10      122.67       86.55     23.95 o 
  -8   0  10     1399.11     1270.26     68.40 o 
  -7   0  10      622.75      710.74     48.29 o 
  -6   0  10       85.13      116.30     22.33 o 
  -5   0  10       17.78       16.38     13.33 o 
  -4   0  10      612.72      476.97     65.82 o 
  -3   0  10     4700.50     4803.19    120.88 o 
  -2   0  10     6825.02     7219.19    245.98 o 
  -1   0  10      248.13      238.67     17.56 o 
   0   0  10      477.00      434.47     23.39 o 
   1   0  10     3052.04     3045.06     85.20 o 
   2   0  10     1121.73     1085.36     32.54 o 
   3   0  10       95.93       50.84     10.58 o 
   4   0  10      143.54      125.47     13.96 o 
   5   0  10      291.92      326.10     23.39 o 
   6   0  10      505.53      528.59     45.49 o 
   7   0  10       29.31       -0.10     22.47 o 
 -12   1  10      374.96      356.77     45.54 o 
 -11   1  10       46.26       61.81     24.69 o 
 -10   1  10       39.32       16.42     18.69 o 
  -9   1  10     2324.06     2319.13    105.97 o 
  -8   1  10      723.83      674.20     48.19 o 
  -7   1  10      106.81      110.30     24.44 o 
  -6   1  10      964.01      980.76     55.91 o 
  -5   1  10     1332.05     1202.94     61.76 o 
  -4   1  10      777.69      734.00     45.09 o 
  -3   1  10     2499.46     2548.87     74.20 o 
  -2   1  10     1371.63     1366.89     64.32 o 
  -1   1  10      255.27      225.40     17.75 o 
   0   1  10      769.07      782.08     62.26 o 
   1   1  10      310.57      289.61     16.05 o 
   2   1  10       33.65       25.80      8.98 o 
   3   1  10       69.79       55.21     11.02 o 
   4   1  10      155.44      144.49     14.46 o 
   5   1  10      141.14      111.63     27.10 o 
   6   1  10       79.78       99.19     30.59 o 
   7   1  10      278.53      309.66     39.54 o 
 -12   2  10      564.48      577.91     51.63 o 
 -11   2  10      220.39      281.09     40.27 o 
 -10   2  10      176.09      183.87     34.87 o 
  -9   2  10     1799.99     1716.48     86.50 o 
  -8   2  10      323.11      290.09     32.95 o 
  -7   2  10       59.18       81.48     23.36 o 
  -6   2  10      479.82      467.27     38.65 o 
  -5   2  10      523.60      501.58     27.40 o 
  -4   2  10     1079.53     1126.49     48.81 o 
  -3   2  10      101.39       78.22     13.39 o 
  -2   2  10       41.08       40.79     12.01 o 
  -1   2  10       21.44        1.20      8.97 o 
   0   2  10       28.25       18.42     11.07 o 
   1   2  10      112.18      130.66     16.75 o 
   2   2  10      181.31      211.34     20.40 o 
   3   2  10      113.70      105.82     17.69 o 
   4   2  10       43.78       15.69     21.64 o 
   6   2  10      989.05     1090.86     68.06 o 
 -12   3  10      138.84      161.49     33.93 o 
 -11   3  10      297.83      290.09     40.62 o 
 -10   3  10      490.03      436.58     42.93 o 
  -9   3  10      127.89      117.68     26.55 o 
  -8   3  10        9.00       -6.00     16.23 o 
  -7   3  10      132.14      127.27     27.24 o 
  -6   3  10      489.15      463.73     26.59 o 
  -5   3  10        5.89      -13.87     11.88 o 
  -4   3  10      637.77      614.81     30.20 o 
  -3   3  10      319.58      305.45     21.79 o 
  -2   3  10      103.86      102.18     20.24 o 
  -1   3  10      101.38       69.71     22.94 o 
   0   3  10      142.48      163.93     19.47 o 
   1   3  10     1807.70     2009.27     65.40 o 
   2   3  10      832.20      863.18     56.40 o 
   3   3  10      109.60       84.14     24.98 o 
   4   3  10      112.14       55.96     26.36 o 
 -12   4  10       65.13       35.95     24.93 o 
 -11   4  10      196.28      175.61     33.98 o 
 -10   4  10       74.82       33.88     21.88 o 
  -9   4  10       65.90       47.16     21.98 o 
  -8   4  10      454.69      443.32     41.85 o 
  -7   4  10      214.81      201.50     37.10 o 
  -6   4  10      254.21      220.17     27.69 o 
  -5   4  10     1025.34     1015.95     41.80 o 
  -4   4  10     1326.57     1396.13     51.19 o 
  -3   4  10      694.91      730.14     34.50 o 
  -2   4  10      465.47      518.48     28.68 o 
  -1   4  10     1578.48     1773.82     60.19 o 
   0   4  10      353.67      354.49     25.22 o 
   1   4  10      502.08      515.56     43.96 o 
   2   4  10      557.71      520.82     44.80 o 
   3   4  10       28.28      -11.61     18.05 o 
   4   4  10       79.93       53.80     25.23 o 
 -12   5  10        8.75       15.79     23.16 o 
 -11   5  10      214.24      198.28     36.69 o 
 -10   5  10      226.72      272.58     40.03 o 
  -9   5  10      516.67      483.64     44.80 o 
  -8   5  10     1112.36     1167.33     47.83 o 
  -7   5  10      199.20      251.66     34.55 o 
  -6   5  10      428.60      456.92     46.37 o 
  -5   5  10      907.60      932.21     81.43 o 
  -4   5  10       92.58       74.04     16.70 o 
  -3   5  10      419.25      407.49     27.64 o 
  -2   5  10      571.97      516.37     51.63 o 
  -1   5  10       34.09       12.49     13.26 o 
   0   5  10        0.65      -21.15     15.98 o 
   1   5  10        8.49      -13.87     18.00 o 
   2   5  10      141.42      106.22     28.33 o 
   3   5  10       72.04       48.14     24.24 o 
 -12   6  10      435.02      390.46     46.13 o 
 -11   6  10      578.46      596.65     53.70 o 
 -10   6  10       82.82       59.11     26.85 o 
  -9   6  10        8.05       -6.03     14.08 o 
  -8   6  10      622.49      653.89    115.22 o 
  -7   6  10      683.52      640.82     34.42 o 
  -6   6  10      233.14      290.81     49.27 o 
  -5   6  10      139.83      107.86     44.21 o 
  -4   6  10       11.71       -3.75     12.91 o 
  -3   6  10      257.25      248.63     23.52 o 
  -2   6  10       90.41       96.88     26.11 o 
  -1   6  10       76.71       28.96     22.33 o 
   0   6  10      332.40      318.02     39.29 o 
   1   6  10       27.55       26.36     22.08 o 
   2   6  10       30.28       -6.93     19.28 o 
 -11   7  10      119.83      108.14     32.06 o 
 -10   7  10       12.06        9.10     22.03 o 
  -9   7  10       68.78       40.42     17.06 o 
  -8   7  10      179.85      152.68     50.04 o 
  -7   7  10      193.26      196.41     24.68 o 
  -6   7  10      228.65      254.72     25.15 o 
  -5   7  10      553.27      600.31     34.84 o 
  -4   7  10      230.80      277.91     24.17 o 
  -3   7  10       90.71       57.14     24.29 o 
  -2   7  10        9.09      -17.31     20.36 o 
  -1   7  10      734.06      774.47     59.26 o 
   0   7  10      315.60      281.88     37.91 o 
 -10   8  10      192.05      193.41     37.23 o 
  -9   8  10       43.08       32.97     17.11 o 
  -8   8  10       11.78      -11.67     14.42 o 
  -7   8  10      188.28      165.06     50.41 o 
  -6   8  10       30.63       55.07     19.30 o 
  -5   8  10      347.16      403.73     42.54 o 
  -4   8  10      170.60      201.57     35.36 o 
  -3   8  10       22.37        2.90     19.28 o 
  -2   8  10      101.55       71.06     27.88 o 
  -8   9  10      117.57      118.33     23.03 o 
  -7   9  10       35.26       29.59     17.18 o 
  -6   9  10      120.38      109.22     33.24 o 
  -5   9  10      333.14      343.84     43.47 o 
   1 -13  11       18.51       16.18     27.49 o 
   2 -13  11       38.62       40.13     29.36 o 
   3 -13  11      258.88      405.55     57.88 o 
   5 -13  11        0.16       -1.18     21.00 o 
  -2 -12  11      243.44      278.09     41.85 o 
  -1 -12  11       91.38      109.47     32.95 o 
   0 -12  11      156.40      187.85     37.52 o 
   1 -12  11       60.65       82.71     30.54 o 
   2 -12  11       22.52       39.98     31.28 o 
   4 -12  11      492.40      485.71     45.83 o 
   5 -12  11       75.75       55.08     26.06 o 
   6 -12  11       16.38        8.06     18.79 o 
   7 -12  11       33.16       45.93     22.42 o 
  -4 -11  11      362.91      354.56     48.93 o 
  -3 -11  11       47.94       13.62     22.08 o 
  -2 -11  11       63.56       14.26     22.87 o 
  -1 -11  11      640.18      599.60     53.45 o 
   0 -11  11      310.13      338.28     42.54 o 
   1 -11  11       23.41       18.54     25.57 o 
   3 -11  11      136.32      219.72     35.70 o 
   4 -11  11      424.93      485.56     45.68 o 
   5 -11  11        0.79        3.15     18.39 o 
   6 -11  11      387.16      408.75     43.27 o 
   7 -11  11       77.06       61.47     25.92 o 
   8 -11  11       46.87       24.05     19.72 o 
  -5 -10  11      234.78      232.21     40.27 o 
  -4 -10  11        7.23        4.33     19.47 o 
  -3 -10  11       41.93       13.38     19.28 o 
  -2 -10  11      130.41      138.72     29.75 o 
  -1 -10  11      288.57      325.25     40.82 o 
   0 -10  11       74.91       48.29     25.92 o 
   1 -10  11      262.77      334.07     28.33 o 
   2 -10  11     1201.56     1367.63     74.21 o 
   3 -10  11      116.25      114.68     27.14 o 
   4 -10  11      220.14      237.08     34.62 o 
   5 -10  11      862.80      965.91     62.65 o 
   6 -10  11      647.22      792.81     57.54 o 
   7 -10  11       85.09       81.73     26.60 o 
   8 -10  11        9.59        4.08     16.72 o 
  -6  -9  11      246.63      280.74     42.09 o 
  -5  -9  11        0.70      -19.13     17.85 o 
  -4  -9  11      510.71      437.27     43.08 o 
  -3  -9  11       82.01       78.09     26.41 o 
  -2  -9  11       48.32       16.38     19.97 o 
  -1  -9  11        0.18       -8.02     16.87 o 
   0  -9  11      351.83      444.88     46.20 o 
   1  -9  11     1409.44     1590.83     78.09 o 
   2  -9  11      763.39      913.83     57.09 o 
   3  -9  11        3.83        9.34     18.20 o 
   4  -9  11      215.06      259.06     34.18 o 
   5  -9  11      299.77      350.08     39.00 o 
   6  -9  11      400.45      474.94     43.37 o 
   7  -9  11      242.08      247.26     36.69 o 
   8  -9  11       17.43        7.28     20.31 o 
   9  -9  11       98.22       72.44     26.26 o 
  -7  -8  11       13.98        7.77     26.31 o 
  -6  -8  11        2.17      -19.87     19.67 o 
  -5  -8  11      261.41      271.89     37.72 o 
  -4  -8  11      448.31      395.62     41.16 o 
  -3  -8  11     1209.00     1148.10     68.85 o 
  -2  -8  11       67.87       79.03     26.75 o 
  -1  -8  11       60.68       44.10     15.42 o 
   0  -8  11     1605.70     1867.55     84.24 o 
   1  -8  11     1777.02     1936.24     87.68 o 
   2  -8  11      163.27      184.36     27.83 o 
   3  -8  11        1.06        0.93     17.60 o 
   4  -8  11      289.16      301.59     34.28 o 
   5  -8  11      364.73      337.84     36.34 o 
   6  -8  11       70.22       54.24     21.93 o 
   7  -8  11      134.41      112.81     27.44 o 
   8  -8  11       73.74       61.81     24.74 o 
   9  -8  11        0.52       -3.15     19.82 o 
  -8  -7  11      332.57      297.51     43.72 o 
  -7  -7  11      356.06      358.34     42.68 o 
  -6  -7  11      155.55      165.53     31.18 o 
  -5  -7  11      164.11      162.13     31.92 o 
  -4  -7  11     1225.36     1297.01     73.27 o 
  -3  -7  11     1472.39     1603.27    121.22 o 
  -2  -7  11      883.40      895.96     38.45 o 
  -1  -7  11      195.11      209.32     21.88 o 
   0  -7  11        6.96       -0.34     14.65 o 
   1  -7  11      597.02      621.38     42.73 o 
   2  -7  11     1258.96     1303.45     67.37 o 
   3  -7  11      201.20      174.62     30.14 o 
   4  -7  11      227.07      229.95     32.21 o 
   5  -7  11       11.55        3.34     15.49 o 
   6  -7  11       11.31      -10.82     15.20 o 
   7  -7  11        8.73      -12.24     17.51 o 
   8  -7  11       71.37       92.01     29.46 o 
   9  -7  11      238.94      210.62     38.26 o 
  -9  -6  11       91.53       96.29     32.16 o 
  -8  -6  11      489.47      510.98     47.50 o 
  -7  -6  11      677.83      783.42     57.88 o 
  -6  -6  11       26.09       29.60     18.98 o 
  -5  -6  11      134.04      147.92     26.51 o 
  -4  -6  11      164.32      168.17     18.90 o 
  -3  -6  11      433.59      444.56     33.98 o 
  -2  -6  11       85.72       70.98     13.84 o 
  -1  -6  11      133.32      149.99     24.00 o 
   0  -6  11     1093.33     1012.33     54.14 o 
   1  -6  11       79.56       97.22     21.39 o 
   2  -6  11      172.04      163.21     26.21 o 
   3  -6  11      842.65      985.63     57.09 o 
   4  -6  11      526.85      598.96     44.75 o 
   5  -6  11      605.38      571.57     45.73 o 
   6  -6  11        1.95      -19.97     15.39 o 
   7  -6  11       49.81       63.73     24.98 o 
   8  -6  11      669.82      726.08     55.27 o 
   9  -6  11      421.59      504.40     49.81 o 
 -10  -5  11        1.92      -17.80     21.78 o 
  -9  -5  11       21.30      -13.42     19.77 o 
  -8  -5  11      347.97      338.23     37.67 o 
  -7  -5  11       42.38       28.42     21.49 o 
  -6  -5  11      102.81       98.19     15.93 o 
  -5  -5  11      422.04      378.03     23.72 o 
  -4  -5  11      132.23      118.19     15.79 o 
  -3  -5  11       15.45        2.28      9.18 o 
  -2  -5  11      206.45      219.51     18.67 o 
  -1  -5  11     2395.97     2282.59     93.97 o 
   0  -5  11     1420.42     1406.87     66.44 o 
   1  -5  11      230.76      214.41     25.92 o 
   2  -5  11      392.83      360.61     33.00 o 
   3  -5  11      466.42      440.57     38.90 o 
   4  -5  11      714.74      760.11     49.77 o 
   5  -5  11      879.16      863.38     55.08 o 
   6  -5  11      207.93      240.81     33.64 o 
   7  -5  11       74.88       89.84     25.87 o 
   8  -5  11      485.72      458.22     45.93 o 
   9  -5  11      105.12      112.66     22.34 o 
 -10  -4  11      210.13      135.23     31.57 o 
  -9  -4  11       46.33       24.15     21.34 o 
  -7  -4  11      365.69      385.22     24.93 o 
  -6  -4  11      959.80      930.69     39.01 o 
  -5  -4  11     1317.88     1354.75     59.80 o 
  -4  -4  11      542.38      520.50     27.83 o 
  -3  -4  11      381.72      380.19     23.01 o 
  -2  -4  11     2547.71     2782.84     79.94 o 
  -1  -4  11      681.55      718.80     43.42 o 
   0  -4  11      489.66      475.43     35.60 o 
   1  -4  11     1051.26     1092.09     56.26 o 
   2  -4  11     1094.35     1175.25     61.17 o 
   3  -4  11      880.93      954.21     55.37 o 
   4  -4  11       88.65       87.29     22.18 o 
   5  -4  11       52.92       22.13     18.44 o 
   6  -4  11      129.53      111.14     26.55 o 
   7  -4  11       24.72      -13.84     13.48 o 
   8  -4  11       58.87       39.34     17.99 o 
   9  -4  11       68.02       54.95     20.03 o 
 -11  -3  11      454.90      435.84     41.75 o 
 -10  -3  11      353.94      318.86     36.09 o 
  -9  -3  11      376.21      318.07     36.09 o 
  -8  -3  11      200.20      242.06     22.16 o 
  -7  -3  11     1160.65     1207.16     46.08 o 
  -6  -3  11     2712.65     2813.14     95.84 o 
  -5  -3  11      191.18      195.85     17.32 o 
  -4  -3  11      257.68      238.86     19.45 o 
  -3  -3  11     1201.50     1223.85     43.23 o 
  -2  -3  11      242.26      233.34     25.08 o 
  -1  -3  11       86.57       78.68     17.51 o 
   0  -3  11      110.73      106.81     19.57 o 
   1  -3  11     1020.46      942.94     51.39 o 
   2  -3  11     1095.26     1057.57     56.65 o 
   3  -3  11       30.97       18.00     16.87 o 
   4  -3  11     1010.19     1050.64     59.36 o 
   5  -3  11       11.83       -7.03     16.97 o 
   6  -3  11       11.33      -15.22     12.04 o 
   7  -3  11      237.57      249.61     27.81 o 
   8  -3  11      463.51      496.67     33.76 o 
  -9  -2  11      501.42      508.06     29.09 o 
  -8  -2  11      195.63      211.33     20.70 o 
  -7  -2  11     1636.31     1909.56     61.75 o 
  -6  -2  11       64.12       58.90     12.99 o 
  -5  -2  11        0.20       -3.69      7.88 o 
  -4  -2  11      281.50      258.09     18.24 o 
  -3  -2  11        4.82        7.91      8.12 o 
  -2  -2  11       26.67       23.31     13.23 o 
  -1  -2  11      275.34      262.25     26.41 o 
   0  -2  11        0.43      -16.97     11.31 o 
   1  -2  11      121.99      101.11     20.46 o 
   2  -2  11      105.15      127.81     22.08 o 
   3  -2  11     3876.40     4008.70    151.95 o 
   4  -2  11     1290.10     1292.07     47.74 o 
   5  -2  11      134.35      163.78     21.86 o 
   6  -2  11       70.00       46.63     15.40 o 
   7  -2  11      424.18      437.08     29.82 o 
   8  -2  11      381.64      337.89     41.01 o 
 -11  -1  11       25.82       11.70     20.51 o 
 -10  -1  11       86.29       72.73     23.90 o 
  -9  -1  11      988.18      967.19     60.98 o 
  -8  -1  11       57.23       45.04     19.92 o 
  -7  -1  11     1307.03     1391.28     72.34 o 
  -6  -1  11      314.53      303.27     33.00 o 
  -5  -1  11       21.30       11.46     14.56 o 
  -4  -1  11      281.56      280.81     18.16 o 
  -3  -1  11     1474.50     1559.98     49.56 o 
  -2  -1  11     2711.73     2784.18    110.06 o 
  -1  -1  11     2007.23     1930.10     83.50 o 
   0  -1  11       68.86       47.06     15.20 o 
   1  -1  11      238.52      247.75     26.26 o 
   2  -1  11     3395.35     3444.09     96.42 o 
   3  -1  11      663.82      624.55     24.77 o 
   4  -1  11      428.75      402.19     23.80 o 
   5  -1  11       70.56       45.66     15.26 o 
   6  -1  11      179.64      173.78     21.01 o 
   7  -1  11       71.78       52.18     25.57 o 
 -12   0  11       22.97        5.56     21.00 o 
 -11   0  11       27.13       21.93     21.83 o 
 -10   0  11       24.86       18.88     21.00 o 
  -9   0  11      122.61       93.34     26.65 o 
  -8   0  11      817.58      782.39     53.21 o 
  -7   0  11     1103.41     1189.41     66.53 o 
  -6   0  11     1677.46     1681.56     80.75 o 
  -5   0  11      371.39      301.84     31.13 o 
  -4   0  11     1211.21     1377.12     67.22 o 
  -3   0  11     1875.34     1979.86     86.45 o 
  -2   0  11     1030.15     1083.19     57.09 o 
  -1   0  11      752.26      801.80     33.56 o 
   0   0  11      185.94      186.61     17.67 o 
   1   0  11     1096.29     1051.17     42.24 o 
   2   0  11        1.62      -11.60      7.74 o 
   3   0  11      383.04      360.64     19.52 o 
   4   0  11       54.01       44.51     12.08 o 
   5   0  11        6.31      -17.47     11.65 o 
   6   0  11       18.41      -13.13     20.51 o 
   7   0  11       20.29       16.28     23.60 o 
 -12   1  11      664.98      630.38     55.91 o 
 -11   1  11      500.40      439.88     45.00 o 
 -10   1  11      222.34      242.63     38.85 o 
  -9   1  11     1167.75     1246.11     71.70 o 
  -8   1  11      744.27      787.11     54.44 o 
  -7   1  11        5.05       -7.97     14.46 o 
  -6   1  11     1129.32     1147.51     63.83 o 
  -5   1  11     1758.07     1734.08     81.24 o 
  -4   1  11      608.27      603.04     42.44 o 
  -3   1  11        2.87       -0.41     16.23 o 
  -2   1  11      223.68      224.15     19.44 o 
  -1   1  11      531.79      462.47     25.57 o 
   0   1  11        0.12       -6.84     11.43 o 
   1   1  11      773.25      762.66     34.69 o 
   2   1  11      130.15      126.78     18.77 o 
   3   1  11        0.62       -1.24     11.46 o 
   4   1  11      191.69      139.92     19.66 o 
 -12   2  11       58.28       50.45     25.87 o 
 -11   2  11      150.10      159.92     33.93 o 
 -10   2  11      418.85      431.12     43.13 o 
  -9   2  11      312.81      336.51     37.47 o 
  -8   2  11        0.77      -17.11     11.41 o 
  -7   2  11        0.53      -21.98     14.65 o 
  -6   2  11      384.29      330.76     34.77 o 
  -5   2  11     1094.18      986.98     44.31 o 
  -4   2  11       19.56        4.58     10.98 o 
  -3   2  11      976.69      966.42     39.30 o 
  -2   2  11       32.15       23.67     13.50 o 
  -1   2  11      848.11      809.78     35.69 o 
   0   2  11       30.28        4.47     12.40 o 
   1   2  11     2113.70     2315.39     72.41 o 
   2   2  11     1040.03     1095.51     44.47 o 
   3   2  11       60.16       17.65     19.18 o 
   4   2  11        9.52      -17.41     18.98 o 
 -12   3  11        3.77        3.64     21.54 o 
 -11   3  11      191.48      178.80     36.73 o 
 -10   3  11       53.91       46.57     23.60 o 
  -9   3  11      319.48      338.92     37.57 o 
  -8   3  11      319.56      268.25     33.00 o 
  -7   3  11        3.81      -19.08     12.88 o 
  -6   3  11       92.36       62.62     15.70 o 
  -5   3  11      424.99      424.12     44.82 o 
  -4   3  11     1066.42     1010.55     41.68 o 
  -3   3  11     1572.40     1622.58     56.42 o 
  -2   3  11       77.92       73.74     16.19 o 
  -1   3  11      581.94      606.37     32.01 o 
   0   3  11     2703.28     2864.18     86.37 o 
   1   3  11     1169.71     1240.30     49.77 o 
   2   3  11      433.97      439.73     43.91 o 
   3   3  11        9.39       -6.44     21.19 o 
   4   3  11       35.73       39.34     23.85 o 
 -12   4  11       11.19       39.29     27.74 o 
 -11   4  11       17.52      -10.82     18.49 o 
 -10   4  11      355.70      352.44     41.11 o 
  -9   4  11      566.56      501.49     46.23 o 
  -8   4  11      683.20      684.87     52.91 o 
  -7   4  11      214.60      247.39     24.12 o 
  -6   4  11       76.47       55.30     19.25 o 
  -5   4  11      985.58     1008.40     53.68 o 
  -4   4  11     1777.17     1725.46     64.94 o 
  -3   4  11      778.39      800.05     37.33 o 
  -2   4  11       53.74       50.31     18.59 o 
  -1   4  11       33.55       18.81     15.49 o 
   0   4  11       34.08       12.27     13.66 o 
   1   4  11      177.34      169.02     31.72 o 
   2   4  11       12.70       23.75     23.26 o 
   3   4  11        0.85      -11.06     19.67 o 
 -11   5  11      218.53      214.85     40.87 o 
 -10   5  11      433.31      337.94     41.85 o 
  -9   5  11      384.82      333.95     39.24 o 
  -8   5  11      354.31      367.81     41.50 o 
  -7   5  11      216.60      201.98     27.88 o 
  -6   5  11      282.59      274.01     25.99 o 
  -5   5  11      172.21      130.94     20.21 o 
  -4   5  11       13.60        1.04     13.68 o 
  -3   5  11       49.94       53.97     16.43 o 
  -2   5  11       93.13       80.65     17.49 o 
  -1   5  11       37.74       29.51     22.82 o 
   0   5  11       54.16       65.70     26.36 o 
   1   5  11        3.78        0.44     22.37 o 
   2   5  11       36.75        0.10     23.31 o 
 -11   6  11       59.30       72.14     29.41 o 
 -10   6  11        0.12       -1.97     23.31 o 
  -9   6  11        2.44        2.56     14.20 o 
  -8   6  11      174.94      155.30     35.80 o 
  -7   6  11      386.38      369.20     34.50 o 
  -6   6  11       97.33       77.76     18.36 o 
  -5   6  11      426.20      466.27     30.58 o 
  -4   6  11       50.25       54.36     33.76 o 
  -3   6  11      173.31      169.00     22.79 o 
  -2   6  11       44.12       53.31     24.44 o 
  -1   6  11      444.88      466.48     47.60 o 
   0   6  11      471.63      493.77     47.50 o 
   1   6  11        1.31      -21.15     19.33 o 
 -10   7  11       97.96       90.98     30.29 o 
  -9   7  11      136.55      131.40     36.69 o 
  -8   7  11      105.57       71.05     20.01 o 
  -7   7  11       17.60       -5.12     14.46 o 
  -6   7  11      529.06      548.39     58.79 o 
  -5   7  11      928.95     1055.14     75.02 o 
  -4   7  11        8.74       40.03     24.98 o 
  -3   7  11       84.22       86.16     27.98 o 
  -2   7  11      232.30      262.45     40.18 o 
  -1   7  11      912.84      991.92     68.80 o 
  -8   8  11      105.89       95.81     21.97 o 
  -7   8  11       92.44       74.99     20.81 o 
  -6   8  11      290.38      301.59     28.73 o 
  -5   8  11      247.45      342.56     41.80 o 
  -4   8  11       95.55       58.17     27.39 o 
  -1 -12  12       41.98        6.74     24.54 o 
   0 -12  12       70.68       53.01     29.36 o 
   1 -12  12      134.87      148.90     38.55 o 
   2 -12  12      120.63      148.71     42.83 o 
   4 -12  12       59.59       50.60     27.93 o 
   5 -12  12       11.56       23.01     21.44 o 
   6 -12  12        0.09       -6.05     20.90 o 
  -3 -11  12       55.97       62.40     25.87 o 
  -2 -11  12        8.96       -7.03     21.88 o 
  -1 -11  12      104.23      119.69     33.59 o 
   0 -11  12        5.26        8.16     24.44 o 
   1 -11  12       11.72       -2.16     23.51 o 
   2 -11  12        1.49        1.62     20.70 o 
   3 -11  12       28.56       35.75     23.65 o 
   4 -11  12        5.05      -21.44     19.67 o 
   5 -11  12       47.06       66.09     27.59 o 
   6 -11  12      144.90      181.95     33.73 o 
   7 -11  12      165.99      145.31     32.16 o 
  -5 -10  12        3.58        1.92     23.90 o 
  -4 -10  12       42.16       25.08     25.57 o 
  -3 -10  12       29.83      -10.23     22.47 o 
  -2 -10  12        9.03       -3.10     23.01 o 
  -1 -10  12       42.31       43.08     23.56 o 
   0 -10  12      138.34      154.76     34.77 o 
   1 -10  12       56.61       46.47     20.41 o 
   2 -10  12      377.35      450.01     43.13 o 
   3 -10  12       28.61       31.96     20.11 o 
   4 -10  12       87.95      103.32     30.05 o 
   5 -10  12      422.93      475.18     45.73 o 
   6 -10  12      393.32      406.14     43.03 o 
   7 -10  12      187.06      145.12     30.78 o 
   8 -10  12       74.03       53.16     27.05 o 
  -6  -9  12       13.38      -12.54     20.75 o 
  -5  -9  12      259.49      246.76     40.27 o 
  -4  -9  12      427.82      449.96     44.75 o 
  -3  -9  12      125.93       89.75     26.75 o 
  -2  -9  12       46.23       24.64     20.51 o 
  -1  -9  12      279.02      337.86     26.36 o 
   0  -9  12      884.65      969.64     44.20 o 
   1  -9  12      339.83      454.38     41.41 o 
   2  -9  12        1.56       18.24     21.39 o 
   3  -9  12      571.30      624.68     48.93 o 
   4  -9  12      520.81      630.78     49.57 o 
   5  -9  12      190.03      164.69     30.98 o 
   6  -9  12       30.21       32.90     21.64 o 
   7  -9  12      134.48      147.97     32.11 o 
   8  -9  12       19.39        3.15     20.41 o 
  -7  -8  12       27.58      -14.85     23.95 o 
  -6  -8  12      267.85      232.36     40.18 o 
  -5  -8  12      691.28      721.70     56.55 o 
  -4  -8  12      292.41      295.84     35.16 o 
  -3  -8  12      161.16      164.35     30.64 o 
  -2  -8  12      333.09      355.36     33.41 o 
  -1  -8  12      412.89      423.97     28.48 o 
   0  -8  12     1338.76     1436.47     72.44 o 
   1  -8  12        9.88        7.43     16.08 o 
   2  -8  12        8.66        4.62     17.51 o 
   3  -8  12      588.23      557.01     44.31 o 
   4  -8  12      536.60      534.29     44.75 o 
   5  -8  12      130.36      123.33     27.83 o 
   6  -8  12      327.08      306.27     36.69 o 
   7  -8  12        9.52       -1.97     18.64 o 
   8  -8  12       20.76       16.52     21.05 o 
  -8  -7  12      179.46      174.67     37.87 o 
  -7  -7  12      378.25      368.77     43.42 o 
  -6  -7  12      339.81      307.05     39.00 o 
  -5  -7  12      224.49      197.64     32.31 o 
  -4  -7  12        2.67        4.18     16.42 o 
  -3  -7  12      185.79      184.08     21.01 o 
  -2  -7  12      380.65      363.48     25.57 o 
  -1  -7  12      182.71      174.21     21.46 o 
   0  -7  12       48.69       53.70     19.13 o 
   1  -7  12      422.98      434.81     37.08 o 
   2  -7  12       61.20       48.29     21.19 o 
   3  -7  12       74.64      114.14     25.52 o 
   4  -7  12      555.31      543.78     44.36 o 
   5  -7  12      536.03      561.93     46.13 o 
   6  -7  12      184.46      197.59     33.10 o 
   7  -7  12        7.17      -14.46     18.34 o 
   8  -7  12       55.40       46.18     25.03 o 
  -9  -6  12        0.15       -5.61     20.95 o 
  -8  -6  12       66.28       64.37     26.70 o 
  -7  -6  12      264.67      264.52     37.96 o 
  -6  -6  12       53.41       -2.51     19.23 o 
  -5  -6  12      334.57      333.38     23.68 o 
  -4  -6  12      192.99      186.61     19.89 o 
  -3  -6  12        4.44      -11.80     10.08 o 
  -2  -6  12        9.92       -9.25     10.49 o 
  -1  -6  12      165.71      194.69     26.60 o 
   0  -6  12     1566.69     1585.72     74.99 o 
   1  -6  12     2772.18     2898.22    117.87 o 
   2  -6  12        4.95       -5.75     17.21 o 
   3  -6  12       87.96       79.03     22.72 o 
   4  -6  12      730.26      783.42     52.42 o 
   5  -6  12      902.45      946.09     59.55 o 
   6  -6  12       47.46       29.65     20.65 o 
   7  -6  12        4.72       25.82     22.37 o 
   8  -6  12      302.22      301.59     41.60 o 
  -9  -5  12       66.47       68.99     27.00 o 
  -8  -5  12       34.99       -9.44     20.60 o 
  -7  -5  12      110.44       87.93     24.24 o 
  -6  -5  12      300.97      314.05     32.90 o 
  -5  -5  12      246.60      255.81     21.43 o 
  -4  -5  12     1176.79     1141.67     44.80 o 
  -3  -5  12      450.14      419.54     25.51 o 
  -2  -5  12      353.56      379.90     31.79 o 
  -1  -5  12     1018.26     1053.93     57.14 o 
   0  -5  12      739.70      732.77     46.42 o 
   1  -5  12     2881.76     3020.17    120.87 o 
   2  -5  12      275.95      266.04     30.34 o 
   3  -5  12       71.20       41.65     19.33 o 
   4  -5  12      152.72      155.05     28.03 o 
   5  -5  12      904.91      925.78     58.32 o 
   6  -5  12      229.19      223.50     35.36 o 
   7  -5  12        7.71      -23.36     17.65 o 
   8  -5  12       40.79        7.57     23.80 o 
 -10  -4  12      340.57      299.92     39.29 o 
  -9  -4  12      248.09      236.58     35.85 o 
  -8  -4  12      318.99      274.84     34.67 o 
  -7  -4  12      111.67      133.89     18.95 o 
  -6  -4  12      323.99      345.18     24.06 o 
  -5  -4  12     1077.40     1121.39     43.55 o 
  -4  -4  12     1378.21     1416.53     50.15 o 
  -3  -4  12     1022.73     1062.75     41.39 o 
  -2  -4  12      908.03      986.22     55.27 o 
  -1  -4  12       77.23       55.03     17.85 o 
   0  -4  12     1007.63     1017.54     55.67 o 
   1  -4  12     2273.77     2203.81     94.52 o 
   2  -4  12       97.01       60.44     20.26 o 
   3  -4  12      554.15      557.36     42.14 o 
   4  -4  12        2.02      -13.28     16.23 o 
   5  -4  12      170.85      154.21     29.11 o 
   6  -4  12       22.04      -20.95     17.60 o 
   7  -4  12       71.92       51.19     26.31 o 
   8  -4  12      505.66      537.04     34.68 o 
  -9  -3  12      518.51      551.55     44.60 o 
  -8  -3  12      330.78      352.14     25.99 o 
  -7  -3  12      452.41      466.95     28.13 o 
  -6  -3  12       82.12       76.58     15.01 o 
  -5  -3  12      279.28      277.42     20.54 o 
  -4  -3  12      880.29      844.55     48.56 o 
  -3  -3  12      548.01      539.16     31.18 o 
  -2  -3  12      144.49      121.32     22.03 o 
  -1  -3  12      810.22      741.57     45.98 o 
   0  -3  12       18.53        0.34     13.77 o 
   1  -3  12      569.44      565.91     40.62 o 
   2  -3  12      562.03      527.75     39.78 o 
   3  -3  12     1717.38     1714.56     81.39 o 
   4  -3  12      785.39      790.20     52.32 o 
   5  -3  12       39.60        5.21     18.79 o 
   6  -3  12        0.38      -17.11     16.72 o 
   7  -3  12      655.95      640.30     36.82 o 
 -10  -2  12      109.00      132.87     29.95 o 
  -9  -2  12      260.71      198.96     32.11 o 
  -8  -2  12      322.44      302.09     36.24 o 
  -7  -2  12      136.02      160.76     29.60 o 
  -6  -2  12      241.21      248.78     32.31 o 
  -5  -2  12      304.21      274.11     19.72 o 
  -4  -2  12      135.53      112.35     15.04 o 
  -3  -2  12        3.89       13.64      9.78 o 
  -2  -2  12     1901.48     1978.44     86.80 o 
  -1  -2  12     3537.70     3524.47    135.68 o 
   0  -2  12        7.86      -19.92     13.28 o 
   1  -2  12       70.63       32.95     19.03 o 
   2  -2  12     1987.15     1913.23     86.55 o 
   3  -2  12     1782.06     1692.53     80.30 o 
   4  -2  12      491.13      531.00     42.73 o 
   5  -2  12        9.05       -9.80     12.61 o 
   6  -2  12       39.91       52.34     16.71 o 
   7  -2  12      310.75      305.66     26.70 o 
 -11  -1  12      143.92      152.84     32.26 o 
 -10  -1  12        8.98       10.72     17.60 o 
  -9  -1  12      364.12      303.07     34.87 o 
  -8  -1  12      312.01      351.31     39.00 o 
  -7  -1  12     1690.07     1755.33     86.55 o 
  -6  -1  12     2050.65     2058.35     94.56 o 
  -5  -1  12       68.30       56.16     20.36 o 
  -4  -1  12      119.26      109.76     22.92 o 
  -3  -1  12      937.85     1023.25     56.75 o 
  -2  -1  12     1645.80     1604.90     75.09 o 
  -1  -1  12     2058.21     2181.83     93.43 o 
   0  -1  12        9.76       -6.98     12.20 o 
   1  -1  12       54.73       33.19     20.11 o 
   2  -1  12     1365.85     1296.76     66.44 o 
   3  -1  12     1015.46      966.01     56.50 o 
   4  -1  12      128.42      120.49     17.55 o 
   5  -1  12        0.60      -11.16     12.18 o 
   6  -1  12        5.92       -8.16     14.13 o 
 -11   0  12      840.89      742.80     59.26 o 
 -10   0  12      526.65      515.85     46.37 o 
  -9   0  12      204.93      198.13     34.03 o 
  -8   0  12      275.35      285.32     38.01 o 
  -7   0  12     2246.47     2419.94    109.76 o 
  -6   0  12     2319.34     2425.20    106.71 o 
  -5   0  12      448.51      519.15     41.41 o 
  -4   0  12       21.46      -17.80     15.88 o 
  -3   0  12      194.68      206.10     28.33 o 
  -2   0  12      598.24      564.49     40.72 o 
  -1   0  12      306.45      280.57     21.25 o 
   0   0  12        1.45      -17.33     11.56 o 
   1   0  12        3.14      -15.83     10.55 o 
   2   0  12      203.95      168.86     20.77 o 
   3   0  12       14.22        9.04     11.72 o 
   4   0  12       18.28       -6.16     12.80 o 
 -12   1  12      179.93      176.20     39.34 o 
 -11   1  12       97.86      128.10     32.01 o 
 -10   1  12      402.85      442.83     44.21 o 
  -9   1  12      411.36      411.70     40.96 o 
  -8   1  12      247.80      286.25     37.57 o 
  -7   1  12        1.13       -5.41     17.26 o 
  -6   1  12      388.92      349.29     35.95 o 
  -5   1  12      827.20      871.00     55.57 o 
  -4   1  12      260.60      270.02     34.08 o 
  -3   1  12     1214.66     1154.59     44.97 o 
  -2   1  12      181.18      153.35     35.78 o 
  -1   1  12      503.48      440.79     26.49 o 
   0   1  12       54.80       32.27     16.74 o 
   1   1  12      152.02      165.23     20.90 o 
   2   1  12      644.18      719.09     36.19 o 
   3   1  12      176.86      185.90     22.21 o 
   4   1  12        1.33      -25.33     20.21 o 
 -12   2  12       44.71       33.59     28.18 o 
 -11   2  12      252.11      275.38     43.08 o 
 -10   2  12      376.46      441.45     46.08 o 
  -9   2  12        1.50      -20.56     15.24 o 
  -8   2  12      276.59      308.38     38.80 o 
  -7   2  12      147.70      133.86     27.74 o 
  -6   2  12      175.51       95.50     25.23 o 
  -5   2  12        4.12      -10.28     13.77 o 
  -4   2  12     1208.40     1150.46     50.11 o 
  -3   2  12     1445.19     1424.65     51.73 o 
  -2   2  12      253.21      296.76     33.59 o 
  -1   2  12       62.36       50.91     15.31 o 
   0   2  12     1225.64     1253.62     48.58 o 
   1   2  12     2497.38     2587.11     80.72 o 
   2   2  12      613.82      682.95     35.63 o 
   3   2  12        9.80        4.92     21.10 o 
   4   2  12       17.27       -4.47     23.16 o 
 -11   3  12       73.39       57.49     27.24 o 
 -10   3  12        0.87      -22.72     18.00 o 
  -9   3  12      679.37      649.02     52.91 o 
  -8   3  12     1013.58      965.76     63.24 o 
  -7   3  12       52.66       37.03     21.69 o 
  -6   3  12        0.75      -10.26     11.47 o 
  -5   3  12     1064.96     1144.47     47.06 o 
  -4   3  12     1055.34     1090.77     45.32 o 
  -3   3  12      731.92      709.08     59.18 o 
  -2   3  12      517.59      472.49     29.31 o 
  -1   3  12      226.07      222.31     26.97 o 
   0   3  12      189.09      190.48     22.71 o 
   1   3  12      210.74      270.19     25.97 o 
   2   3  12       31.70       33.34     25.77 o 
   3   3  12        2.37      -26.46     17.70 o 
 -11   4  12       43.55       12.10     24.19 o 
 -10   4  12      463.34      436.34     46.77 o 
  -9   4  12     1408.81     1533.84     86.65 o 
  -8   4  12      228.03      293.82     39.34 o 
  -7   4  12       78.04       77.48     17.84 o 
  -6   4  12      182.28      162.45     21.49 o 
  -5   4  12      606.81      606.82     56.70 o 
  -4   4  12      724.37      740.92     78.63 o 
  -3   4  12       10.34       -0.50     13.14 o 
  -2   4  12        5.32       -5.78     13.84 o 
  -1   4  12       83.60       62.82     17.59 o 
   0   4  12        1.28        3.39     20.95 o 
   1   4  12      133.16      158.69     33.39 o 
   2   4  12        1.62       -6.44     21.34 o 
 -11   5  12       55.92       18.88     25.47 o 
 -10   5  12       24.51       -3.93     21.88 o 
  -9   5  12       41.59       45.34     24.34 o 
  -8   5  12       68.89       45.76     22.47 o 
  -7   5  12       56.39       33.10     16.83 o 
  -6   5  12       21.61       -0.30     17.68 o 
  -5   5  12        0.60       -9.32     13.57 o 
  -4   5  12       72.80       66.69     18.51 o 
  -3   5  12       24.37       -2.90     14.46 o 
  -2   5  12        0.13      -12.80     14.58 o 
  -1   5  12      192.95      173.00     35.75 o 
   0   5  12      287.34      288.71     41.55 o 
   1   5  12       91.23       75.34     28.52 o 
 -10   6  12       31.12       34.82     27.19 o 
  -9   6  12       32.00       26.95     17.76 o 
  -8   6  12       28.15        3.60     16.18 o 
  -7   6  12       22.18        7.06     14.88 o 
  -6   6  12      354.93      372.19     28.95 o 
  -5   6  12      260.23      241.74     28.67 o 
  -4   6  12      153.25      127.93     22.52 o 
  -3   6  12        8.48       37.42     25.23 o 
  -2   6  12       91.33       77.50     29.65 o 
  -1   6  12      670.68      784.16     61.08 o 
  -9   7  12       30.71       13.17     18.30 o 
  -8   7  12       46.44       45.88     18.67 o 
  -7   7  12      207.93      234.83     27.65 o 
  -6   7  12      197.78      249.91     42.64 o 
  -5   7  12      402.07      374.50     30.84 o 
  -4   7  12      133.00      125.55     33.49 o 
  -3   7  12        1.52      -10.87     19.38 o 
   0 -12  13      221.07      216.96     43.52 o 
   1 -12  13       54.27       54.09     33.49 o 
   2 -12  13       21.81       44.41     35.50 o 
   3 -12  13       59.29       71.50     29.85 o 
   4 -12  13       16.22        1.87     23.90 o 
  -3 -11  13       13.58        5.26     20.70 o 
  -2 -11  13       33.40       14.46     22.67 o 
  -1 -11  13        1.94      -22.28     22.18 o 
   0 -11  13        0.50      -33.64     22.42 o 
   1 -11  13      101.93      133.86     38.50 o 
   2 -11  13      231.75      304.74     40.52 o 
   3 -11  13      109.27      170.20     35.95 o 
   4 -11  13        0.23      -10.97     19.62 o 
   5 -11  13       31.19       44.41     26.11 o 
   6 -11  13      348.05      417.85     46.42 o 
  -4 -10  13      118.26       99.29     30.29 o 
  -3 -10  13      257.15      220.55     38.31 o 
  -2 -10  13      330.14      306.12     44.45 o 
  -1 -10  13       60.93       39.83     26.31 o 
   0 -10  13       23.02       40.72     26.51 o 
   1 -10  13      382.08      526.52     45.78 o 
   2 -10  13      266.90      429.25     43.47 o 
   3 -10  13      174.70      221.78     37.03 o 
   4 -10  13       66.49       23.41     23.16 o 
   5 -10  13      194.89      203.59     35.75 o 
   6 -10  13      245.38      201.96     35.70 o 
   7 -10  13      101.87      119.40     29.90 o 
  -5  -9  13      184.06      141.09     33.10 o 
  -4  -9  13      262.95      243.22     39.49 o 
  -3  -9  13      378.93      332.38     41.70 o 
  -2  -9  13      388.64      452.42     45.49 o 
  -1  -9  13      130.81      129.67     24.76 o 
   0  -9  13      301.02      332.14     28.04 o 
   1  -9  13       50.16       70.08     24.69 o 
   2  -9  13       53.64       40.57     23.11 o 
   3  -9  13      527.36      561.34     47.06 o 
   4  -9  13      133.60       95.06     28.47 o 
   5  -9  13        0.03      -18.39     17.56 o 
   6  -9  13        0.44       -6.44     18.44 o 
   7  -9  13       16.01       17.95     22.18 o 
  -7  -8  13      266.40      226.60     40.18 o 
  -6  -8  13      301.91      305.97     43.91 o 
  -5  -8  13      254.02      255.07     37.77 o 
  -4  -8  13      114.81       87.73     27.49 o 
  -3  -8  13      102.85       92.25     25.96 o 
  -2  -8  13      412.47      455.31     29.38 o 
  -1  -8  13       46.96       41.72     15.22 o 
   0  -8  13       13.64        8.31     17.21 o 
   1  -8  13        1.30      -15.79     17.06 o 
   2  -8  13        0.00       -0.98     16.82 o 
   3  -8  13        6.28       -3.29     18.54 o 
   4  -8  13        6.24        5.46     16.62 o 
   5  -8  13      374.53      426.80     42.34 o 
   6  -8  13      494.69      414.40     43.23 o 
   7  -8  13        3.19       -7.08     21.10 o 
  -7  -7  13      386.39      386.23     44.45 o 
  -6  -7  13      152.59      159.13     32.06 o 
  -5  -7  13       48.18       25.82     21.29 o 
  -4  -7  13      300.94      270.52     38.11 o 
  -3  -7  13       46.50       24.57     17.68 o 
  -2  -7  13      109.91      109.37     18.57 o 
  -1  -7  13      206.88      226.11     22.40 o 
   0  -7  13      598.20      644.50     47.26 o 
   1  -7  13      681.44      681.33     48.39 o 
   2  -7  13       18.78        4.72     15.24 o 
   3  -7  13        0.41       -6.74     15.93 o 
   4  -7  13     1033.56     1089.44     65.70 o 
   5  -7  13      710.02      875.28     60.24 o 
   6  -7  13       46.50       50.26     22.82 o 
   7  -7  13       53.00       10.33     21.49 o 
  -8  -6  13       31.00       16.77     22.87 o 
  -7  -6  13       93.81       77.94     26.90 o 
  -6  -6  13      156.31      105.83     26.46 o 
  -5  -6  13     1587.16     1623.76     62.21 o 
  -4  -6  13      336.39      322.62     24.24 o 
  -3  -6  13        2.90       -7.11     11.64 o 
  -2  -6  13       31.21       13.27     12.55 o 
  -1  -6  13     1765.11     1866.86     85.27 o 
   0  -6  13     1382.76     1598.51     78.29 o 
   1  -6  13      266.04      286.15     32.06 o 
   2  -6  13        4.76       11.06     16.72 o 
   3  -6  13      215.24      223.50     31.72 o 
   4  -6  13     1372.74     1522.18     80.60 o 
   5  -6  13      274.80      267.27     38.01 o 
   6  -6  13        0.67      -19.03     16.28 o 
   7  -6  13        7.36      -29.36     19.57 o 
  -9  -5  13      519.82      490.38     48.73 o 
  -8  -5  13      102.36      100.71     27.29 o 
  -7  -5  13       53.72       28.03     24.15 o 
  -6  -5  13      509.30      532.48     36.98 o 
  -5  -5  13      680.89      691.45     34.16 o 
  -4  -5  13      631.72      577.11     31.03 o 
  -3  -5  13      101.48       70.76     15.89 o 
  -2  -5  13      304.73      339.79     28.67 o 
  -1  -5  13      881.71      888.26     52.77 o 
   0  -5  13      587.58      560.50     42.09 o 
   1  -5  13      194.84      173.34     27.14 o 
   2  -5  13       54.12       42.59     18.88 o 
   3  -5  13       52.27       43.32     22.13 o 
   4  -5  13        4.70       -9.49     17.16 o 
   5  -5  13       53.29       55.67     22.67 o 
   6  -5  13        1.14      -23.06     17.06 o 
   7  -5  13       51.87       97.02     28.72 o 
  -8  -4  13      239.56      248.48     35.11 o 
  -7  -4  13      334.91      288.37     24.20 o 
  -6  -4  13      508.60      505.16     29.71 o 
  -5  -4  13      251.22      260.84     21.42 o 
  -4  -4  13      265.96      270.13     21.51 o 
  -3  -4  13      284.19      249.17     22.18 o 
  -2  -4  13       50.45       17.31     19.13 o 
  -1  -4  13       75.93       41.70     19.03 o 
   0  -4  13       78.59       39.73     17.75 o 
   1  -4  13        3.20       -6.25     14.80 o 
   2  -4  13      100.02      125.55     24.78 o 
   3  -4  13      596.29      649.07     46.77 o 
   4  -4  13      212.01      187.46     31.03 o 
   5  -4  13      106.24       79.47     24.10 o 
   6  -4  13        4.62      -11.06     17.56 o 
   7  -4  13      182.35      147.23     33.14 o 
  -9  -3  13      370.68      338.77     39.09 o 
  -8  -3  13      160.12      199.85     35.36 o 
  -7  -3  13       16.75      -18.88     17.31 o 
  -6  -3  13       52.89       45.78     20.11 o 
  -5  -3  13        2.58       -5.41     11.11 o 
  -4  -3  13       19.87       15.25     15.61 o 
  -3  -3  13       65.78       77.06     15.02 o 
  -2  -3  13      325.23      344.48     34.67 o 
  -1  -3  13      773.20      708.08     48.00 o 
   0  -3  13      510.23      472.04     37.72 o 
   1  -3  13      143.33      115.07     24.24 o 
   2  -3  13      697.92      734.14     48.73 o 
   3  -3  13      992.38      938.27     57.63 o 
   4  -3  13      130.15      136.07     27.14 o 
   5  -3  13       17.64        3.20     19.18 o 
   6  -3  13       25.57       40.18     21.69 o 
   7  -3  13      301.83      373.64     40.87 o 
 -10  -2  13        0.63      -15.93     17.06 o 
  -9  -2  13      175.67      207.47     35.31 o 
  -8  -2  13       83.97       55.81     24.69 o 
  -7  -2  13      759.54      812.19     56.01 o 
  -6  -2  13       68.49       44.01     21.93 o 
  -5  -2  13       98.90       58.96     21.00 o 
  -4  -2  13       60.40       60.39     20.56 o 
  -3  -2  13      982.36     1055.75     59.21 o 
  -2  -2  13     2527.20     2553.60    107.25 o 
  -1  -2  13      787.42      753.13     48.19 o 
   0  -2  13      586.47      527.80     40.03 o 
   1  -2  13      288.24      294.76     30.83 o 
   2  -2  13      531.38      437.17     37.87 o 
   3  -2  13       65.31       21.54     18.93 o 
   4  -2  13      296.07      225.96     32.11 o 
   5  -2  13       31.14       -3.98     17.21 o 
   6  -2  13       47.12       37.02     16.85 o 
 -11  -1  13      954.41      975.01     69.49 o 
 -10  -1  13       92.97       67.47     28.92 o 
  -9  -1  13        3.78      -24.74     19.97 o 
  -8  -1  13      596.67      625.37     50.85 o 
  -7  -1  13     1079.10     1209.97     70.42 o 
  -6  -1  13     1057.78     1148.06     66.63 o 
  -5  -1  13      541.61      588.78     45.73 o 
  -4  -1  13      309.77      249.22     30.59 o 
  -3  -1  13     1872.29     1812.03     84.58 o 
  -2  -1  13      562.97      513.30     39.93 o 
  -1  -1  13       15.85       17.95     17.41 o 
   0  -1  13       98.56       61.17     20.26 o 
   1  -1  13      121.81      122.64     24.74 o 
   2  -1  13        0.39      -17.16     14.51 o 
   3  -1  13       85.56       53.70     20.41 o 
   4  -1  13       65.63       15.54     20.70 o 
   5  -1  13        4.17      -11.06     18.98 o 
 -11   0  13      185.20      185.39     36.54 o 
 -10   0  13      113.08      122.94     34.62 o 
  -9   0  13      195.01      173.05     33.64 o 
  -8   0  13       95.58      111.33     30.39 o 
  -7   0  13      653.00      754.55     54.39 o 
  -6   0  13      444.48      495.00     42.54 o 
  -5   0  13       32.91       -1.48     17.90 o 
  -4   0  13        6.42      -12.69     15.24 o 
  -3   0  13      192.55      158.59     26.95 o 
  -2   0  13        6.23       -3.05     14.51 o 
  -1   0  13      102.23       87.09     22.33 o 
   0   0  13      102.14       63.83     26.46 o 
   1   0  13       42.04       31.64     27.44 o 
   2   0  13       41.24       34.58     15.42 o 
   3   0  13      617.52      568.25     33.02 o 
   4   0  13       27.19       12.14     27.91 o 
 -11   1  13      186.88      123.53     31.96 o 
 -10   1  13      134.55       88.17     28.72 o 
  -9   1  13       52.79       -2.41     20.95 o 
  -8   1  13       13.23       -6.44     18.74 o 
  -7   1  13      113.01      119.30     27.69 o 
  -6   1  13       28.79        1.48     17.46 o 
  -5   1  13      302.47      232.16     33.54 o 
  -4   1  13      488.15      499.72     40.32 o 
  -3   1  13      900.70      899.67     54.93 o 
  -2   1  13      441.81      430.96     27.34 o 
  -1   1  13        6.17      -17.45     11.63 o 
   0   1  13       31.98       13.18     14.67 o 
   1   1  13      410.43      366.26     27.76 o 
   2   1  13     1185.52     1129.54     47.32 o 
   3   1  13      372.86      346.10     27.62 o 
 -11   2  13        7.41       10.47     25.67 o 
 -10   2  13       29.63        4.77     22.23 o 
  -9   2  13       56.14       66.68     25.72 o 
  -8   2  13      376.97      361.93     45.24 o 
  -7   2  13      845.63      876.61     59.95 o 
  -6   2  13       49.04       35.85     21.00 o 
  -5   2  13      182.64      167.74     29.80 o 
  -4   2  13      299.98      286.37     25.52 o 
  -3   2  13      442.09      455.09     29.09 o 
  -2   2  13     1211.23     1243.76     49.38 o 
  -1   2  13       54.38       74.69     21.27 o 
   0   2  13       30.01       33.55     17.43 o 
   1   2  13     1224.20     1299.86     52.72 o 
   2   2  13      702.06      704.88     54.68 o 
   3   2  13        1.84      -28.99     19.33 o 
 -11   3  13       47.84       28.57     29.26 o 
 -10   3  13      131.84      150.77     34.32 o 
  -9   3  13      816.21      824.92     61.47 o 
  -8   3  13     1314.15     1266.27     76.37 o 
  -7   3  13      111.93      111.78     28.72 o 
  -6   3  13      262.80      209.28     34.67 o 
  -5   3  13      674.44      696.07     36.48 o 
  -4   3  13      547.66      518.89     31.59 o 
  -3   3  13      178.56      173.72     22.83 o 
  -2   3  13      248.54      261.57     25.13 o 
  -1   3  13       43.42       39.20     15.96 o 
   0   3  13        0.65      -13.16     23.70 o 
   1   3  13        4.00       21.78     22.82 o 
   2   3  13        0.01       14.61     22.77 o 
 -10   4  13      215.09      250.55     42.73 o 
  -9   4  13      278.39      311.09     46.08 o 
  -8   4  13        5.46       19.23     22.52 o 
  -7   4  13       55.67       23.17     16.15 o 
  -6   4  13      240.79      227.86     26.49 o 
  -5   4  13       19.85       -3.07     37.87 o 
  -4   4  13      398.22      444.50     30.63 o 
  -3   4  13      180.16      220.04     31.20 o 
  -2   4  13      268.33      273.33     26.21 o 
  -1   4  13        4.35      -16.65     14.77 o 
   0   4  13      132.33      114.14     32.41 o 
   1   4  13      535.86      607.57     54.83 o 
 -10   5  13        7.13       -8.51     23.60 o 
  -9   5  13       16.49       36.39     24.64 o 
  -8   5  13       79.59       99.03     21.37 o 
  -7   5  13       90.64       55.62     30.69 o 
  -6   5  13        0.83      -20.29     13.53 o 
  -5   5  13      139.89      148.90     23.42 o 
  -4   5  13      385.50      403.96     31.35 o 
  -3   5  13       73.84       56.66     19.75 o 
  -2   5  13       95.73       71.26     30.19 o 
  -1   5  13       99.63       69.24     31.18 o 
  -8   6  13        0.29      -21.69     14.46 o 
  -7   6  13        3.98        6.29     16.29 o 
  -6   6  13       60.36       52.95     19.72 o 
  -5   6  13      493.54      519.60     35.51 o 
  -4   6  13      628.87      655.43     71.48 o 
  -3   6  13       26.42        6.98     24.44 o 
  -2 -11  14       94.20       80.30     31.03 o 
  -1 -11  14       14.27      -10.38     25.57 o 
   0 -11  14        0.45      -21.44     28.23 o 
   1 -11  14      586.58      682.21     66.73 o 
   2 -11  14      632.06      830.13     62.16 o 
   3 -11  14        0.33       -5.21     24.05 o 
   4 -11  14        0.14      -19.18     19.38 o 
   5 -11  14      123.64      136.22     33.34 o 
  -3 -10  14      704.18      645.38     57.04 o 
  -2 -10  14       58.65       27.88     25.62 o 
  -1 -10  14       16.66        3.59     22.03 o 
   0 -10  14      120.16      154.28     24.39 o 
   1 -10  14     1006.15     1242.57     72.44 o 
   2 -10  14       97.74      148.46     33.19 o 
   3 -10  14       24.74        4.47     21.83 o 
   4 -10  14       14.85        6.79     21.64 o 
   5 -10  14       37.27       41.36     25.96 o 
   6 -10  14       46.70       33.34     26.11 o 
  -5  -9  14       42.56       51.59     28.57 o 
  -4  -9  14      279.93      284.63     42.09 o 
  -3  -9  14      411.30      370.74     44.45 o 
  -2  -9  14       77.01       74.60     27.74 o 
  -1  -9  14        1.91       -5.96     14.70 o 
   0  -9  14       50.40       58.04     18.66 o 
   1  -9  14       32.04       -2.80     18.24 o 
   2  -9  14       70.48       79.52     26.16 o 
   3  -9  14        4.08       -9.49     18.15 o 
   4  -9  14        4.29       -3.84     18.05 o 
   5  -9  14      104.60      142.61     31.32 o 
   6  -9  14       69.75       51.04     25.77 o 
  -6  -8  14       43.73       40.62     24.44 o 
  -5  -8  14        4.78        7.57     20.11 o 
  -4  -8  14       14.40        4.72     21.39 o 
  -3  -8  14       23.70       15.79     20.11 o 
  -2  -8  14       15.86        7.94     14.46 o 
  -1  -8  14       63.28       56.12     17.61 o 
   0  -8  14      303.96      331.89     35.85 o 
   1  -8  14        0.21       -5.51     17.21 o 
   2  -8  14      155.48      112.56     27.29 o 
   3  -8  14       82.12       80.06     26.51 o 
   4  -8  14      139.45      230.04     35.31 o 
   5  -8  14      540.46      533.51     49.22 o 
   6  -8  14      222.66      292.74     41.80 o 
  -7  -7  14      120.44       73.27     27.88 o 
  -6  -7  14       14.70      -11.06     20.21 o 
  -5  -7  14      822.32      749.29     56.99 o 
  -4  -7  14      122.19      113.35     19.86 o 
  -3  -7  14        1.31      -15.85     10.57 o 
  -2  -7  14      210.21      221.35     24.36 o 
  -1  -7  14     1362.90     1424.56     91.98 o 
   0  -7  14      942.55     1031.85     60.93 o 
   1  -7  14       70.29       65.94     22.57 o 
   2  -7  14       18.72        6.54     17.75 o 
   3  -7  14      105.51      108.53     25.96 o 
   4  -7  14      740.80      818.78     57.83 o 
   5  -7  14      319.40      335.08     39.39 o 
   6  -7  14        5.01        8.80     20.21 o 
  -8  -6  14      113.49       77.65     30.05 o 
  -7  -6  14       30.91      -12.15     20.60 o 
  -6  -6  14      380.91      381.55     41.90 o 
  -5  -6  14     1404.82     1414.59     59.33 o 
  -4  -6  14      243.65      223.65     23.67 o 
  -3  -6  14       44.00       22.69     15.27 o 
  -2  -6  14      419.41      483.13     30.93 o 
  -1  -6  14      584.34      590.65     44.06 o 
   0  -6  14      102.40      125.94     26.11 o 
   1  -6  14       43.46       27.29     20.75 o 
   2  -6  14       61.29       37.23     20.26 o 
   3  -6  14      204.71      197.15     32.06 o 
   4  -6  14      378.86      382.14     39.29 o 
   5  -6  14       45.55       24.74     21.69 o 
   6  -6  14       25.33      -13.62     19.92 o 
  -8  -5  14       46.78       44.45     25.67 o 
  -7  -5  14      123.51      123.19     29.95 o 
  -6  -5  14      908.12      879.09     41.57 o 
  -5  -5  14      397.96      398.82     26.93 o 
  -4  -5  14       34.13       32.62     14.45 o 
  -3  -5  14      192.91      194.87     30.81 o 
  -2  -5  14      187.88      207.50     23.20 o 
  -1  -5  14      259.74      264.61     30.69 o 
   0  -5  14       78.31       57.24     22.57 o 
   1  -5  14       50.10       32.46     18.49 o 
   2  -5  14       74.18       46.23     21.34 o 
   3  -5  14        6.38        5.26     17.65 o 
   4  -5  14      134.90      125.69     27.88 o 
   5  -5  14       99.34       81.24     27.49 o 
   6  -5  14      100.42       79.17     27.44 o 
  -8  -4  14       46.15       17.06     22.72 o 
  -7  -4  14      111.21       94.86     29.41 o 
  -6  -4  14       38.43       37.67     23.90 o 
  -5  -4  14       73.49       25.01     12.20 o 
  -4  -4  14       37.70       13.80     11.86 o 
  -3  -4  14      190.94      193.46     29.83 o 
  -2  -4  14       18.36       16.28     18.00 o 
  -1  -4  14      231.42      243.12     31.96 o 
   0  -4  14      574.67      558.73     42.83 o 
   1  -4  14       45.73       11.06     16.97 o 
   2  -4  14       42.23       45.44     20.65 o 
   3  -4  14      928.52      959.37     60.44 o 
   4  -4  14      407.35      406.09     40.32 o 
   5  -4  14      180.13      193.70     33.83 o 
   6  -4  14       34.62       24.88     21.98 o 
  -9  -3  14        0.47      -16.03     18.24 o 
  -8  -3  14       10.18       20.80     23.01 o 
  -7  -3  14      333.83      346.59     40.52 o 
  -6  -3  14      294.11      276.76     34.37 o 
  -5  -3  14      143.82      118.51     25.37 o 
  -4  -3  14       77.73       63.39     22.42 o 
  -3  -3  14      157.64      185.64     29.16 o 
  -2  -3  14      572.69      614.55     44.90 o 
  -1  -3  14      880.03      839.92     52.81 o 
   0  -3  14      709.41      680.10     46.91 o 
   1  -3  14      246.75      237.67     29.31 o 
   2  -3  14      613.64      527.16     43.23 o 
   3  -3  14      291.40      312.41     36.78 o 
   4  -3  14      110.97       82.57     27.00 o 
   5  -3  14       66.16       39.73     24.54 o 
   6  -3  14       18.51       10.92     22.57 o 
 -10  -2  14      313.18      384.11     44.70 o 
  -9  -2  14       13.29       -1.48     20.16 o 
  -8  -2  14      737.70      750.13     56.75 o 
  -7  -2  14      853.22      915.11     62.11 o 
  -6  -2  14      209.98      160.07     30.88 o 
  -5  -2  14      686.67      719.15     50.65 o 
  -4  -2  14      883.43      871.49     55.27 o 
  -3  -2  14      367.75      439.24     38.80 o 
  -2  -2  14      861.23      902.91     54.88 o 
  -1  -2  14      185.29      155.49     26.75 o 
   0  -2  14       30.87       11.80     17.41 o 
   1  -2  14      511.06      528.98     42.88 o 
   2  -2  14        6.13        8.75     18.29 o 
   3  -2  14        3.74      -10.97     17.16 o 
   4  -2  14        0.62      -20.41     16.82 o 
   5  -2  14       48.45       42.98     26.41 o 
 -10  -1  14       20.26       38.75     27.34 o 
  -9  -1  14      398.98      356.33     42.68 o 
  -8  -1  14      399.60      472.78     48.14 o 
  -7  -1  14      335.39      359.13     40.47 o 
  -6  -1  14      183.37      244.40     37.32 o 
  -5  -1  14       98.97       92.55     24.29 o 
  -4  -1  14      141.91      157.41     28.23 o 
  -3  -1  14      338.98      337.59     35.90 o 
  -2  -1  14        0.36       12.20     15.79 o 
  -1  -1  14      359.29      354.02     34.82 o 
   0  -1  14      459.70      428.57     37.82 o 
   1  -1  14        0.02      -12.74     15.00 o 
   2  -1  14      287.99      306.36     35.26 o 
   3  -1  14      266.41      330.61     35.65 o 
   4  -1  14       28.63       22.87     20.01 o 
   5  -1  14        2.34      -12.24     19.28 o 
 -10   0  14      251.77      249.27     40.77 o 
  -9   0  14      176.30      214.55     39.68 o 
  -8   0  14        0.85       11.61     21.15 o 
  -7   0  14        6.57      -15.83     18.24 o 
  -6   0  14       22.75       -4.28     16.97 o 
  -5   0  14      106.52       83.94     23.70 o 
  -4   0  14        0.07       -8.61     15.54 o 
  -3   0  14      180.56      186.72     29.06 o 
  -2   0  14      431.15      391.49     37.18 o 
  -1   0  14      118.87       99.63     26.26 o 
   0   0  14      119.70      106.71     25.77 o 
   1   0  14      156.08      162.77     28.62 o 
   2   0  14      559.59      506.75     32.33 o 
   3   0  14      436.77      421.97     31.05 o 
   4   0  14        9.42      -19.28     20.16 o 
 -10   1  14       44.88       35.06     27.44 o 
  -9   1  14        0.41      -24.69     20.41 o 
  -8   1  14       79.69       65.16     25.92 o 
  -7   1  14      387.43      330.36     39.39 o 
  -6   1  14      156.33      140.30     30.49 o 
  -5   1  14      123.00       88.91     25.18 o 
  -4   1  14      411.06      398.03     39.59 o 
  -3   1  14     1267.48     1201.80     67.81 o 
  -2   1  14      150.75      181.87     22.51 o 
  -1   1  14      311.99      300.16     24.64 o 
   0   1  14       89.99       58.27     16.82 o 
   1   1  14      351.66      371.58     46.50 o 
   2   1  14      485.12      470.07     32.25 o 
   3   1  14       92.10       56.55     28.77 o 
 -10   2  14       16.61       -4.52     20.80 o 
  -9   2  14       66.06       41.55     26.51 o 
  -8   2  14      763.18      793.70     59.85 o 
  -7   2  14      684.55      643.41     52.96 o 
  -6   2  14      203.86      202.46     34.52 o 
  -5   2  14      188.94      184.90     32.16 o 
  -4   2  14      536.00      503.34     31.72 o 
  -3   2  14     1127.07     1085.15     46.57 o 
  -2   2  14      692.04      698.73     45.59 o 
  -1   2  14        4.67       -6.95     14.56 o 
   0   2  14       71.35       51.85     24.42 o 
   1   2  14      174.50      176.86     24.08 o 
   2   2  14      219.09      198.03     36.78 o 
 -10   3  14       46.03       24.15     28.72 o 
  -9   3  14      185.96      190.70     39.19 o 
  -8   3  14      378.51      382.19     43.37 o 
  -7   3  14      174.94      185.34     34.52 o 
  -6   3  14       94.11       39.93     26.80 o 
  -5   3  14       76.65       64.63     25.67 o 
  -4   3  14        6.14       -8.06     14.04 o 
  -3   3  14      435.81      408.30     39.66 o 
  -2   3  14       43.81       27.11     23.70 o 
  -1   3  14       17.62        8.64     15.30 o 
   0   3  14      200.76      218.55     27.08 o 
   1   3  14       45.48       48.78     28.92 o 
  -9   4  14       58.14       24.05     26.41 o 
  -8   4  14        3.03       -8.51     19.62 o 
  -7   4  14        0.23       -6.15     20.65 o 
  -6   4  14       20.81       -3.75     15.47 o 
  -5   4  14      260.07      289.58     29.64 o 
  -4   4  14      190.68      239.04     37.57 o 
  -3   4  14        0.63       -4.52     14.77 o 
  -2   4  14        0.11      -27.51     18.34 o 
  -1   4  14       13.25      -33.78     25.23 o 
  -8   5  14      101.63       71.92     20.58 o 
  -7   5  14       18.42      -11.44     15.26 o 
  -6   5  14       41.13       30.32     18.23 o 
  -5   5  14      544.32      591.11     37.38 o 
  -4   5  14      395.00      429.37     32.68 o 
  -3   5  14       91.82       58.57     20.60 o 
   0 -11  15       36.06       11.80     30.73 o 
   1 -11  15      451.97      509.87     39.16 o 
   2 -11  15      210.83      298.05     42.00 o 
  -2 -10  15       15.97      -20.60     22.62 o 
  -1 -10  15        6.91      -35.33     23.56 o 
   0 -10  15      310.97      344.72     33.83 o 
   1 -10  15      217.18      299.09     40.18 o 
   2 -10  15        4.55      -23.90     18.29 o 
   3 -10  15       10.18       18.00     24.34 o 
   4 -10  15        3.12       -8.21     20.56 o 
  -4  -9  15       49.16       54.44     27.34 o 
  -3  -9  15       14.92       -5.46     23.41 o 
  -2  -9  15        3.36       -3.74     23.06 o 
  -1  -9  15       85.41       59.28     19.22 o 
   0  -9  15        2.76       -7.77     14.31 o 
   1  -9  15       60.69       74.85     25.57 o 
   2  -9  15       90.85       54.14     24.64 o 
   3  -9  15       22.01        3.39     20.41 o 
   4  -9  15       12.34       -5.90     20.06 o 
   5  -9  15      260.55      368.62     47.21 o 
  -5  -8  15       24.23        9.29     21.49 o 
  -4  -8  15      182.95      150.23     34.23 o 
  -3  -8  15      126.12      118.40     20.34 o 
  -2  -8  15        0.22      -17.23     13.21 o 
  -1  -8  15       75.45       80.83     18.80 o 
   0  -8  15      768.56      793.45     55.13 o 
   1  -8  15      555.17      581.95     47.75 o 
   2  -8  15       73.65       16.08     20.75 o 
   3  -8  15       18.00        2.56     19.47 o 
   4  -8  15      113.96      156.62     31.82 o 
   5  -8  15      522.74      572.50     51.39 o 
  -6  -7  15       90.51       58.72     28.33 o 
  -5  -7  15      763.10      724.90     57.44 o 
  -4  -7  15      341.79      347.77     29.68 o 
  -3  -7  15       48.67       24.49     18.61 o 
  -2  -7  15      252.53      224.33     69.76 o 
  -1  -7  15      295.47      344.43     37.96 o 
   0  -7  15      158.77      210.62     32.75 o 
   1  -7  15      113.22      130.27     28.03 o 
   2  -7  15       45.35       45.09     22.57 o 
   3  -7  15       24.47       -2.95     18.79 o 
   4  -7  15      228.61      241.40     38.46 o 
   5  -7  15       63.56       58.27     27.19 o 
  -7  -6  15       51.70       17.56     24.74 o 
  -6  -6  15      296.50      321.12     37.42 o 
  -5  -6  15      633.68      591.83     48.93 o 
  -4  -6  15      327.31      288.53     25.81 o 
  -3  -6  15       36.47       24.36     14.73 o 
  -2  -6  15       87.03       58.10     17.47 o 
  -1  -6  15       85.75       92.45     26.16 o 
   0  -6  15      223.71      202.26     31.18 o 
   1  -6  15       39.85       48.34     21.29 o 
   2  -6  15       16.63      -18.64     15.83 o 
   3  -6  15        5.21      -24.05     16.03 o 
   4  -6  15       36.48       55.18     23.80 o 
   5  -6  15        2.01      -20.70     19.87 o 
  -7  -5  15      250.78      261.32     40.42 o 
  -6  -5  15       64.32       26.01     22.23 o 
  -5  -5  15        9.93       42.09     23.11 o 
  -4  -5  15       10.18      -11.61     14.65 o 
  -3  -5  15      337.92      290.66     24.40 o 
  -2  -5  15       38.96       19.24     13.85 o 
  -1  -5  15      466.52      449.91     40.37 o 
   0  -5  15       52.24       56.65     20.95 o 
   1  -5  15       10.05        9.10     18.24 o 
   2  -5  15        7.43      -10.67     16.77 o 
   3  -5  15      287.42      291.42     35.26 o 
   4  -5  15      487.97      539.41     46.91 o 
   5  -5  15      188.73      206.34     35.75 o 
  -8  -4  15       24.14        2.51     25.23 o 
  -7  -4  15       25.13       41.75     25.87 o 
  -6  -4  15      180.69      186.47     33.00 o 
  -5  -4  15      380.77      324.66     36.49 o 
  -4  -4  15        1.87      -14.11     17.60 o 
  -3  -4  15       19.62       -3.00     16.82 o 
  -2  -4  15      525.79      530.21     42.93 o 
  -1  -4  15     1417.61     1449.75     75.83 o 
   0  -4  15      394.39      371.28     36.54 o 
   1  -4  15        3.29      -18.00     12.00 o 
   2  -4  15       62.97       64.86     23.85 o 
   3  -4  15      728.78      674.64     52.57 o 
   4  -4  15      613.46      633.78     51.78 o 
   5  -4  15       39.52       34.72     23.26 o 
  -9  -3  15       45.85       34.32     28.37 o 
  -8  -3  15        8.37      -24.15     21.98 o 
  -7  -3  15      453.60      513.64     49.62 o 
  -6  -3  15     1072.22     1041.15     65.65 o 
  -5  -3  15      230.57      223.26     33.49 o 
  -4  -3  15      223.64      208.90     32.70 o 
  -3  -3  15       70.69       61.62     23.31 o 
  -2  -3  15      657.53      723.96     50.45 o 
  -1  -3  15     1159.87     1109.65     64.22 o 
   0  -3  15      125.85      117.04     26.06 o 
   1  -3  15       15.50       -1.97     17.36 o 
   2  -3  15       20.07       -2.75     17.36 o 
   3  -3  15      244.56      286.30     39.05 o 
   4  -3  15      189.51      180.77     35.26 o 
  -9  -2  15       66.44       36.83     28.28 o 
  -8  -2  15      113.67      100.22     34.03 o 
  -7  -2  15      406.47      502.53     47.90 o 
  -6  -2  15      625.25      682.31     52.67 o 
  -5  -2  15      278.00      285.71     35.60 o 
  -4  -2  15        1.12      -16.97     16.82 o 
  -3  -2  15        4.49      -15.34     15.93 o 
  -2  -2  15      385.58      336.02     36.73 o 
  -1  -2  15      132.05      128.20     27.64 o 
   0  -2  15        6.19       -2.61     16.82 o 
   1  -2  15      118.01       60.09     23.36 o 
   2  -2  15       67.00       62.80     23.51 o 
   3  -2  15       18.97       14.85     19.38 o 
   4  -2  15        2.12       17.56     21.05 o 
  -9  -1  15      303.56      367.59     49.77 o 
  -8  -1  15       19.37       -1.08     24.59 o 
  -7  -1  15        0.96        4.23     21.98 o 
  -6  -1  15       57.37       52.47     24.24 o 
  -5  -1  15        1.67      -15.15     14.95 o 
  -4  -1  15        0.94      -20.36     13.57 o 
  -3  -1  15       61.86       55.37     21.39 o 
  -2  -1  15       30.23       15.15     18.15 o 
  -1  -1  15       21.16       13.33     19.57 o 
   0  -1  15        5.14      -10.03     14.85 o 
   1  -1  15      377.04      400.54     40.27 o 
   2  -1  15      594.03      543.98     46.13 o 
   3  -1  15      294.11      294.37     39.34 o 
  -9   0  15       17.87       12.29     22.57 o 
  -8   0  15      548.57      584.35     53.99 o 
  -7   0  15      218.24      254.93     40.87 o 
  -6   0  15        0.16      -22.65     15.10 o 
  -5   0  15        4.06      -18.29     18.05 o 
  -4   0  15      228.71      251.88     34.03 o 
  -3   0  15      725.49      686.59     50.36 o 
  -2   0  15      148.29      151.71     31.32 o 
  -1   0  15       44.88       40.77     21.39 o 
   0   0  15      336.20      313.00     35.31 o 
   1   0  15      263.98      257.04     36.73 o 
   2   0  15      670.98      706.26     53.36 o 
   3   0  15       34.85       37.62     23.56 o 
  -9   1  15      125.51      137.89     36.88 o 
  -8   1  15      775.66      907.00     65.55 o 
  -7   1  15      565.54      576.54     51.09 o 
  -6   1  15       10.57       -8.56     19.57 o 
  -5   1  15       49.86       50.50     22.72 o 
  -4   1  15      621.48      579.58     47.60 o 
  -3   1  15     1710.14     1601.80     82.62 o 
  -2   1  15      173.84      164.64     30.88 o 
  -1   1  15        4.98       -9.27     14.27 o 
   0   1  15      105.55       50.48     18.27 o 
   1   1  15      337.07      335.17     30.30 o 
   2   1  15       72.65       88.98     21.26 o 
  -9   2  15      209.68      193.31     40.77 o 
  -8   2  15      743.70      836.87     64.67 o 
  -7   2  15       99.01       75.53     30.69 o 
  -6   2  15       48.08       31.23     27.10 o 
  -5   2  15       65.49       49.57     24.83 o 
  -4   2  15      281.13      263.19     38.90 o 
  -3   2  15       28.07       29.39     16.70 o 
  -2   2  15       17.76       14.87     15.57 o 
  -1   2  15        5.58       -8.43     14.68 o 
   0   2  15       91.27       96.21     22.29 o 
  -9   3  15       33.18       30.69     28.82 o 
  -8   3  15      119.71       98.79     30.78 o 
  -7   3  15       18.85      -28.40     18.93 o 
  -6   3  15        0.10       -7.28     20.51 o 
  -5   3  15        2.37      -15.95     23.09 o 
  -4   3  15       59.74       19.77     17.52 o 
  -3   3  15       10.75       -8.48     28.92 o 
  -2   3  15       29.01        0.51     17.66 o 
  -1   3  15       42.39       39.03     25.15 o 
  -7   4  15      145.61      152.64     36.93 o 
  -6   4  15        4.86      -16.24     15.96 o 
  -5   4  15       81.37       56.48     21.27 o 
  -4   4  15      217.92      193.94     28.13 o 
  -3   4  15      110.39      107.10     23.42 o 
   0 -10  16       42.46       52.61     20.66 o 
   1 -10  16        8.29       50.75     28.42 o 
   2 -10  16       79.83       54.78     29.95 o 
  -3  -9  16      132.34      133.36     35.01 o 
  -2  -9  16        6.56      -22.20     14.80 o 
  -1  -9  16       13.80      -20.72     13.81 o 
   0  -9  16      259.12      325.60     30.58 o 
   1  -9  16      437.67      487.68     48.19 o 
   2  -9  16      246.92      271.65     40.42 o 
   3  -9  16        1.79       -8.70     18.79 o 
  -4  -8  16      754.91      793.70     61.67 o 
  -3  -8  16      213.53      246.41     46.08 o 
  -2  -8  16        3.24      -19.87     13.25 o 
  -1  -8  16       69.64       79.38     20.34 o 
   0  -8  16      379.50      453.79     44.31 o 
   1  -8  16      670.67      844.69     59.50 o 
   2  -8  16       75.38       99.43     27.93 o 
   3  -8  16       45.57       49.22     24.78 o 
   4  -8  16       51.96       40.08     24.69 o 
  -5  -7  16      566.30      532.52     49.96 o 
  -4  -7  16      576.45      571.87     58.79 o 
  -3  -7  16       27.43       18.71     16.66 o 
  -2  -7  16        2.27      -21.25     14.17 o 
  -1  -7  16       57.23       57.83     26.26 o 
   0  -7  16      254.75      280.69     34.67 o 
   1  -7  16      236.08      261.47     36.93 o 
   2  -7  16        3.23        0.79     20.60 o 
   3  -7  16        2.98      -19.97     18.15 o 
   4  -7  16        0.35      -12.24     20.60 o 
  -6  -6  16       33.16       16.62     25.23 o 
  -5  -6  16      117.42      132.09     32.16 o 
  -4  -6  16       52.72       23.18     16.32 o 
  -3  -6  16        1.32       -3.86     13.07 o 
  -2  -6  16       33.88       36.04     16.38 o 
  -1  -6  16        0.91      -13.62     19.52 o 
   0  -6  16       25.76        0.49     17.41 o 
   1  -6  16        0.10       -7.62     16.47 o 
   2  -6  16        1.17      -10.47     20.51 o 
   3  -6  16      154.59      205.46     34.87 o 
   4  -6  16      273.29      363.85     45.78 o 
  -7  -5  16       34.96       18.39     25.42 o 
  -6  -5  16       74.17       97.22     30.00 o 
  -5  -5  16      226.45      236.29     36.39 o 
  -4  -5  16       35.72       28.72     21.74 o 
  -3  -5  16       55.03       48.04     22.57 o 
  -2  -5  16      496.64      516.84     44.45 o 
  -1  -5  16     1079.52     1164.48     68.26 o 
   0  -5  16      174.43      267.86     36.24 o 
   1  -5  16       25.83        1.72     21.29 o 
   2  -5  16       95.65       77.40     26.95 o 
   3  -5  16      667.21      758.29     56.40 o 
   4  -5  16      470.38      539.31     48.59 o 
  -8  -4  16       16.37       11.61     26.26 o 
  -7  -4  16      104.99      126.97     34.57 o 
  -6  -4  16      836.01      910.00     62.75 o 
  -5  -4  16      431.88      480.99     46.18 o 
  -4  -4  16       19.73      -10.72     18.00 o 
  -3  -4  16       78.83       37.42     22.77 o 
  -2  -4  16      673.14      726.13     52.32 o 
  -1  -4  16     1438.20     1397.13     75.93 o 
   0  -4  16       55.90       30.10     20.90 o 
   1  -4  16      182.51      165.08     30.64 o 
   2  -4  16       65.08       77.01     25.28 o 
   3  -4  16      574.14      582.19     50.70 o 
   4  -4  16      149.95      174.18     36.00 o 
  -8  -3  16       16.77       22.92     28.13 o 
  -7  -3  16      482.28      531.49     50.85 o 
  -6  -3  16     1007.60     1147.37     72.53 o 
  -5  -3  16      203.68      267.07     38.65 o 
  -4  -3  16        4.72      -16.28     19.52 o 
  -3  -3  16      139.32      134.69     29.36 o 
  -2  -3  16      455.79      433.83     40.72 o 
  -1  -3  16      358.94      421.93     40.32 o 
   0  -3  16       95.16       81.43     24.74 o 
   1  -3  16       14.36       -0.74     19.28 o 
   2  -3  16       26.95      -11.06     19.82 o 
   3  -3  16       75.24       66.78     27.00 o 
  -8  -2  16       40.65       -2.31     26.75 o 
  -7  -2  16      271.94      340.30     46.47 o 
  -6  -2  16      315.35      318.66     43.72 o 
  -5  -2  16        5.92        6.88     18.44 o 
  -4  -2  16       38.43       28.82     21.83 o 
  -3  -2  16        8.92      -24.19     16.13 o 
  -2  -2  16       39.85       23.80     19.77 o 
  -1  -2  16       26.46       39.59     21.93 o 
   0  -2  16       37.28       27.05     20.90 o 
   1  -2  16      150.78      157.51     31.52 o 
   2  -2  16       50.35       49.86     23.85 o 
   3  -2  16      149.31      175.02     32.36 o 
  -8  -1  16       71.94       43.77     30.64 o 
  -7  -1  16      108.79      132.18     32.75 o 
  -6  -1  16        2.48       -3.88     20.60 o 
  -5  -1  16        7.81       -6.54     20.56 o 
  -4  -1  16      161.43      151.22     29.36 o 
  -3  -1  16      114.73      146.00     29.31 o 
  -2  -1  16      227.26      187.46     32.41 o 
  -1  -1  16       23.10       50.85     22.28 o 
   0  -1  16      338.14      345.26     38.11 o 
   1  -1  16       65.28       61.37     26.75 o 
   2  -1  16      347.25      361.39     41.95 o 
  -8   0  16      265.77      357.80     48.59 o 
  -7   0  16      434.12      428.52     46.37 o 
  -6   0  16       15.20       17.60     22.97 o 
  -5   0  16       32.30       18.39     21.59 o 
  -4   0  16      387.83      330.02     36.88 o 
  -3   0  16      756.71      718.65     53.60 o 
  -2   0  16      119.58      118.51     30.10 o 
  -1   0  16       94.93       68.94     27.59 o 
   0   0  16       51.14       29.26     21.19 o 
   1   0  16      239.11      274.55     39.64 o 
  -8   1  16      934.70     1136.84     76.57 o 
  -7   1  16      160.93      162.72     35.90 o 
  -6   1  16        1.01      -14.46     20.21 o 
  -5   1  16       50.25       10.52     23.75 o 
  -4   1  16      282.80      323.63     40.08 o 
  -3   1  16      265.02      241.16     35.41 o 
  -2   1  16        6.78        1.18     19.77 o 
  -1   1  16       42.95       10.97     20.41 o 
   0   1  16       63.08       31.52     24.64 o 
  -7   2  16       32.40       31.92     26.11 o 
  -6   2  16        4.28      -12.83     23.60 o 
  -5   2  16       17.17       -3.88     22.18 o 
  -4   2  16       13.07       15.83     23.75 o 
  -3   2  16       27.89       38.80     26.26 o 
  -2   2  16        4.55       -7.29     16.42 o 
  -6   3  16       83.38       45.93     27.93 o 
  -5   3  16        3.75      -15.88     21.49 o 
  -4   3  16      199.79      223.17     28.36 o 
  -3  -8  17      122.65      152.70     27.76 o 
  -2  -8  17        0.20      -17.42     14.45 o 
  -1  -8  17        1.55      -22.60     15.07 o 
   0  -8  17      349.82      402.26     44.31 o 
   1  -8  17      331.42      365.97     43.62 o 
   2  -8  17       14.23       35.31     23.95 o 
  -4  -7  17      106.03      141.37     24.32 o 
  -3  -7  17       17.83       16.99     17.58 o 
  -2  -7  17        8.92      -20.43     13.62 o 
  -1  -7  17       55.44       -3.44     25.13 o 
   0  -7  17       94.21       85.91     27.54 o 
   1  -7  17        1.10        6.93     20.80 o 
   2  -7  17      111.40       63.19     29.11 o 
  -5  -6  17        4.69       24.15     25.67 o 
  -4  -6  17        4.86      -29.58     19.72 o 
  -3  -6  17       15.38       17.31     20.75 o 
  -2  -6  17       51.49       52.47     26.21 o 
  -1  -6  17       53.86       47.85     23.75 o 
   0  -6  17       78.97      107.01     30.54 o 
   1  -6  17      258.15      310.99     40.67 o 
   2  -6  17      104.39       99.43     29.60 o 
  -6  -5  17       85.12      104.89     32.65 o 
  -5  -5  17      460.13      379.34     42.54 o 
  -4  -5  17       86.84       96.38     28.42 o 
  -3  -5  17       34.36       72.78     26.26 o 
  -2  -5  17      262.00      300.96     36.83 o 
  -1  -5  17      610.36      596.94     49.08 o 
   0  -5  17      134.10      131.45     30.69 o 
   1  -5  17       28.36       18.98     21.15 o 
   2  -5  17      149.45      176.64     32.70 o 
  -6  -4  17      547.23      526.87     50.36 o 
  -5  -4  17      308.97      299.73     40.72 o 
  -4  -4  17       38.90       42.39     24.29 o 
  -3  -4  17        7.34       -9.20     21.59 o 
  -2  -4  17      376.27      414.45     41.46 o 
  -1  -4  17      251.77      274.30     38.85 o 
   0  -4  17        1.29       -1.13     20.21 o 
   1  -4  17        2.13       11.80     21.74 o 
   2  -4  17       75.56       86.50     29.80 o 
  -7  -3  17      414.67      501.64     52.72 o 
  -6  -3  17       97.50      124.61     34.03 o 
  -5  -3  17       16.96       -8.46     18.64 o 
  -4  -3  17        0.90      -16.82     17.01 o 
  -3  -3  17       64.38       37.42     23.90 o 
  -2  -3  17       14.66       27.98     21.69 o 
  -1  -3  17      202.79      219.18     36.54 o 
   0  -3  17       20.29       34.32     24.98 o 
   1  -3  17      103.08       79.52     29.46 o 
  -7  -2  17       37.73        7.62     27.10 o 
  -6  -2  17       13.98       23.65     23.11 o 
  -5  -2  17        7.56      -22.67     16.47 o 
  -4  -2  17       12.44      -22.62     18.98 o 
  -3  -2  17        2.51      -16.87     18.24 o 
  -2  -2  17      219.07      274.84     39.98 o 
  -1  -2  17      386.16      401.57     41.46 o 
   0  -2  17       21.64        9.84     21.54 o 
   1  -2  17        3.74       -9.54     21.93 o 
  -7  -1  17      253.78      374.57     50.16 o 
  -6  -1  17      260.68      338.82     45.14 o 
  -5  -1  17        0.67        3.20     20.85 o 
  -4  -1  17       50.76       28.03     23.06 o 
  -3  -1  17      512.32      514.87     48.00 o 
  -2  -1  17      623.86      601.17     49.86 o 
  -1  -1  17      209.79      224.63     36.44 o 
   0  -1  17        6.07       -1.77     20.11 o 
  -7   0  17      640.11      632.06     57.29 o 
  -6   0  17       87.03       92.75     30.39 o 
  -5   0  17       16.47        1.57     21.64 o 
  -4   0  17      198.92      215.19     38.21 o 
  -3   0  17      167.14      145.66     32.55 o 
  -2   0  17      153.29      164.15     33.64 o 
  -1   0  17       50.00       54.93     23.70 o 
  -6   1  17       56.80       22.72     25.47 o 
  -5   1  17       31.07       -3.64     22.97 o 
  -4   1  17        8.61       -5.51     21.00 o 
  -3   1  17        3.37       10.03     20.65 o 
  -3  -6  18       32.49       33.88     28.08 o 
  -2  -6  18       17.89      -11.02     20.51 o 
  -1  -6  18      228.23      272.78     39.49 o 
  -4  -5  18      256.36      325.05     43.77 o 
  -3  -5  18       21.00      -10.03     22.57 o 
  -2  -5  18        7.67       -6.54     19.47 o 
  -1  -5  18      538.80      552.78     50.75 o 
   0  -5  18      273.25      291.96     41.85 o 
  -4  -4  18       44.51        9.84     22.72 o 
  -3  -4  18       57.15       15.15     22.13 o 
  -2  -4  18        0.38      -24.15     21.05 o 
  -1  -4  18      150.91      134.89     31.28 o 
  -5  -3  18        2.43      -28.08     20.11 o 
  -4  -3  18        0.38      -26.19     17.46 o 
  -3  -3  18       34.58       31.03     23.36 o 
  -2  -3  18       34.18       34.28     22.47 o 
  -1  -3  18       86.51       72.88     30.10 o 
  -4  -2  18        0.16      -27.14     18.10 o 
  -3  -2  18      167.67      186.92     34.37 o 
  -2  -2  18      907.06      868.93     62.11 o 
                                                 
